# Supplementary material for: N-(9,9-Dipropyl-9H-fluoren-2-yl)-7-(piperidin-1-yl)-2,1,3-benzothia­diazol-4-amine
Source: Acta Crystallogr Sect E Struct Rep Online. 2012 Feb 29;68(Pt 3):o911–2. doi: 10.1107/S1600536812008239 (PMC3297953; doi:10.1107/S1600536812008239)
Supplement: Supplementary file 1 [file e-68-0o911-sup1.cif]

##############################################################################
#                                                                            #
# This CIF contains the data in a paper accepted for publication in          #
# Acta Crystallographica Section E. It conforms to the requirements of       #
# Notes for Authors for Acta Crystallographica Section E, and has been       #
# peer reviewed under the auspices of the IUCr Commission on Journals.       #
#                                                                            #
# Full details of the Crystallographic Information File format               #
# are given in the paper "The Crystallographic Information File (CIF):       #
# a New Standard Archive File for Crystallography" by S. R. Hall, F. H.      #
# Allen and I. D. Brown [Acta Cryst. (1991), A47, 655-685].                  #
#                                                                            #
# The current version of the core CIF dictionary is obtainable from          #
# ftp://ftp.iucr.org/pub/cif_core.dic.                                       #
#                                                                            #
# Software is freely available for graphical display of the structure(s)     #
# in this CIF. For information consult the CIF software page                 #
# http://www.iucr.org/resources/cif/software.                                #
#                                                                            #
# This file may be used for bona fide research purposes within the           #
# scientific community so long as proper attribution is given to the journal # 
# article from which it was obtained.                                        #
#                                                                            #
##############################################################################
data_global
_audit_creation_method     SHELXL-97
_journal_date_recd_electronic     2012-02-23
_journal_date_accepted     2012-02-23
_journal_name_full     'Acta Crystallographica, Section E'
_journal_year     2012
_journal_volume     68
_journal_issue      3
_journal_page_first     o911
_journal_page_last     o912
_journal_paper_category     QO
_journal_paper_doi     10.1107/S1600536812008239
_journal_coeditor_code     HG5183
_publ_contact_author_name     ' Edward RT Tiekink '
_publ_contact_author_address
;
Department of Chemistry, University of Malaya,
50603 Kuala Lumpur, Malaysia
;
_publ_contact_author_email
;
edward.tiekink@gmail.com
;
_publ_contact_author_fax     ' +60 3 7967 4193 '
_publ_contact_author_phone     ' +60 3 7967 6775 '
_publ_section_title
;\
<i>N</i>-(9,9-Dipropyl-9<i>H</i>-fluoren-2-yl)-7-(piperidin-1-yl)-2,1,3-\
benzothiadiazol-4-amine
;
loop_
    _publ_author_name
    _publ_author_footnote
    _publ_author_address
    'M. N. K. Prasad Bolisetty' .
;
Organic Materials Laboratory, Department of Chemistry,
Indian Institute of Technology Roorkee, Roorkee 247 667, India
;
    'K. R. Justin Thomas'
;
Additional correspondence author, e-mail: krjt8fcy@iitr.ernet.in.
;
;
Organic Materials Laboratory, Department of Chemistry,
Indian Institute of Technology Roorkee, Roorkee 247 667, India
;
    'Ng, Seik Weng' .
;
Department of Chemistry, University of Malaya,
50603 Kuala Lumpur, Malaysia
and
Chemistry Department, Faculty of
Science, King Abdulaziz University, PO Box 80203 Jeddah, Saudi Arabia
;
    'Tiekink, Edward R. T.' .
;
Department of Chemistry, University of Malaya,
50603 Kuala Lumpur, Malaysia
;
data_I
_audit_creation_method     SHELXL-97
_chemical_name_systematic
;
<i>N</i>-(9,9-Dipropyl-9<i>H</i>-fluoren-2-yl)-7-(piperidin-1-yl)-
2,1,3-benzothiadiazol-4-amine
;
_chemical_name_common     ?
_chemical_formula_moiety     'C30 H34 N4 S'
_chemical_formula_sum     'C30 H34 N4 S'
_chemical_formula_iupac     'C30 H34 N4 S'
_chemical_formula_weight     482.67
_chemical_melting_point     ?
_symmetry_cell_setting     monoclinic
_symmetry_space_group_name_H-M     'P 21/n'
_symmetry_space_group_name_Hall     '-P 2yn'
loop_
    _symmetry_equiv_pos_as_xyz
    'x, y, z'
    '-x+1/2, y+1/2, -z+1/2'
    '-x, -y, -z'
    'x-1/2, -y-1/2, z-1/2'
_cell_length_a     9.61110(10)
_cell_length_b     21.9632(2)
_cell_length_c     12.69540(10)
_cell_angle_alpha     90.00
_cell_angle_beta     103.9360(10)
_cell_angle_gamma     90.00
_cell_volume     2601.00(4)
_cell_formula_units_Z     4
_cell_measurement_reflns_used     8442
_cell_measurement_theta_min     3.5841
_cell_measurement_theta_max     76.4030
_cell_measurement_temperature     100(2)
_exptl_crystal_description     block
_exptl_crystal_colour     brown
_exptl_crystal_size_max     0.35
_exptl_crystal_size_mid     0.20
_exptl_crystal_size_min     0.05
_exptl_crystal_density_diffrn     1.233
_exptl_crystal_density_meas     ?
_exptl_crystal_density_method     'not measured'
_exptl_crystal_F_000     1032
_exptl_absorpt_coefficient_mu     1.289
_exptl_absorpt_correction_type     multi-scan
_exptl_absorpt_process_details     '(CrysAlis PRO; Agilent, 2010)'
_exptl_absorpt_correction_T_min     0.30209
_exptl_absorpt_correction_T_max     1.00000
_exptl_special_details
;
;
_diffrn_ambient_temperature     100(2)
_diffrn_radiation_type     CuK\a
_diffrn_radiation_wavelength     1.54184
_diffrn_radiation_source     'SuperNova (Cu) X-ray Source'
_diffrn_radiation_monochromator     Mirror
_diffrn_measurement_device_type
                  'Agilent SuperNova Dual diffractometer with an Atlas detector'
_diffrn_measurement_method     '\w scan'
_diffrn_detector_area_resol_mean     10.4041
_diffrn_reflns_number     14383
_diffrn_reflns_av_R_equivalents     0.0234
_diffrn_reflns_av_sigmaI/netI     0.0247
_diffrn_reflns_theta_min     4.03
_diffrn_reflns_theta_max     76.60
_diffrn_reflns_theta_full     76.60
_diffrn_measured_fraction_theta_max     0.993
_diffrn_measured_fraction_theta_full     0.993
_diffrn_reflns_limit_h_min     -12
_diffrn_reflns_limit_h_max     12
_diffrn_reflns_limit_k_min     -27
_diffrn_reflns_limit_k_max     18
_diffrn_reflns_limit_l_min     -14
_diffrn_reflns_limit_l_max     15
_diffrn_standards_number     0
_diffrn_standards_interval_count     0
_diffrn_standards_interval_time     0
_diffrn_standards_decay_%     0
_refine_special_details
;
Refinement of <i>F</i>^2^ against ALL reflections. The weighted <i>R</i>-factor
<i>wR</i> and goodness of fit <i>S</i> are based on <i>F</i>^2^, conventional
<i>R</i>-factors <i>R</i> are based on <i>F</i>, with <i>F</i> set to zero for
negative <i>F</i>^2^. The threshold expression of <i>F</i>^2^ >
\s(<i>F</i>^2^) is used only for calculating <i>R</i>-factors(gt) <i>etc</i>.
and is not relevant to the choice of reflections for refinement.
<i>R</i>-factors based on <i>F</i>^2^ are statistically about twice as large
as those based on <i>F</i>, and <i>R</i>- factors based on ALL data will be
even larger.
;
_reflns_number_total     5430
_reflns_number_gt     4961
_reflns_threshold_expression     I>2\s(I)
_refine_ls_structure_factor_coef     Fsqd
_refine_ls_matrix_type     full
_refine_ls_R_factor_all     0.0416
_refine_ls_R_factor_gt     0.0380
_refine_ls_wR_factor_gt     0.1028
_refine_ls_wR_factor_ref     0.1062
_refine_ls_goodness_of_fit_ref     1.029
_refine_ls_restrained_S_all     1.029
_refine_ls_number_reflns     5430
_refine_ls_number_parameters     317
_refine_ls_number_restraints     0
_refine_ls_hydrogen_treatment     constr
_refine_ls_weighting_scheme     calc
_refine_ls_weighting_details
         'calc w=1/[\s^2^(Fo^2^)+(0.0594P)^2^+0.8093P] where P=(Fo^2^+2Fc^2^)/3'
_atom_sites_solution_hydrogens     geom
_atom_sites_solution_primary     direct
_atom_sites_solution_secondary     difmap
_refine_ls_shift/su_max     0.000
_refine_ls_shift/su_mean     0.000
_refine_diff_density_max     0.383
_refine_diff_density_min     -0.368
_refine_ls_extinction_method     'SHELXL97 (Sheldrick, 2008)'
_refine_ls_extinction_coef     0.00114(17)
_refine_ls_extinction_expression
                                  'Fc^*^=kFc[1+0.001xFc^2^\l^3^/sin(2\q)]^-1/4^'
loop_
    _atom_type_symbol
    _atom_type_description
    _atom_type_scat_dispersion_real
    _atom_type_scat_dispersion_imag
    _atom_type_scat_source
    'C' 'C' 0.0181 0.0091
                         'International Tables Vol C Tables 4.2.6.8 and 6.1.1.4'
    'H' 'H' 0.0000 0.0000
                         'International Tables Vol C Tables 4.2.6.8 and 6.1.1.4'
    'N' 'N' 0.0311 0.0180
                         'International Tables Vol C Tables 4.2.6.8 and 6.1.1.4'
    'S' 'S' 0.3331 0.5567
                         'International Tables Vol C Tables 4.2.6.8 and 6.1.1.4'
_computing_data_collection     'CrysAlis PRO (Agilent, 2010)'
_computing_cell_refinement     'CrysAlis PRO (Agilent, 2010)'
_computing_data_reduction     'CrysAlis PRO (Agilent, 2010)'
_computing_structure_solution     'SHELXS97 (Sheldrick, 2008)'
_computing_structure_refinement     'SHELXL97 (Sheldrick, 2008)'
_computing_molecular_graphics
;
ORTEP-3 (Farrugia, 1997) and DIAMOND (Brandenburg, 2006)
;
_computing_publication_material     'publCIF (Westrip, 2010)'
loop_
    _atom_site_type_symbol
    _atom_site_label
    _atom_site_fract_x
    _atom_site_fract_y
    _atom_site_fract_z
    _atom_site_U_iso_or_equiv
    _atom_site_adp_type
    _atom_site_calc_flag
    _atom_site_refinement_flags
    _atom_site_occupancy
    _atom_site_symmetry_multiplicity
    _atom_site_disorder_assembly
    _atom_site_disorder_group
    S S1 0.17524(4) 0.516536(18) 0.29347(3) 0.03740(12) Uani d . 1 1 . .
    N N1 0.32500(14) 0.48122(5) 0.30043(9) 0.0300(3) Uani d . 1 1 . .
    N N2 0.12335(14) 0.48521(6) 0.39313(9) 0.0337(3) Uani d . 1 1 . .
    N N3 0.56133(11) 0.39374(5) 0.35759(8) 0.0218(2) Uani d . 1 1 . .
    N N4 0.10144(13) 0.40732(6) 0.56862(9) 0.0314(3) Uani d . 1 1 . .
    H H4 0.0231 0.4244 0.5295 0.038 Uiso calc R 1 1 . .
    C C1 0.63792(15) 0.33572(6) 0.36929(10) 0.0259(3) Uani d . 1 1 . .
    H H1A 0.5693 0.3018 0.3666 0.031 Uiso calc R 1 1 . .
    H H1B 0.7085 0.3343 0.4403 0.031 Uiso calc R 1 1 . .
    C C2 0.71468(16) 0.32872(7) 0.27814(11) 0.0337(3) Uani d . 1 1 . .
    H H2A 0.7681 0.2898 0.2871 0.040 Uiso calc R 1 1 . .
    H H2B 0.6431 0.3276 0.2075 0.040 Uiso calc R 1 1 . .
    C C3 0.81786(18) 0.38097(8) 0.27843(16) 0.0464(4) Uani d . 1 1 . .
    H H3A 0.8604 0.3774 0.2150 0.056 Uiso calc R 1 1 . .
    H H3B 0.8965 0.3792 0.3450 0.056 Uiso calc R 1 1 . .
    C C4 0.73966(18) 0.44147(8) 0.27394(16) 0.0452(4) Uani d . 1 1 . .
    H H4A 0.6711 0.4458 0.2024 0.054 Uiso calc R 1 1 . .
    H H4B 0.8098 0.4752 0.2821 0.054 Uiso calc R 1 1 . .
    C C5 0.65895(15) 0.44563(6) 0.36334(13) 0.0329(3) Uani d . 1 1 . .
    H H5A 0.7283 0.4461 0.4350 0.039 Uiso calc R 1 1 . .
    H H5B 0.6035 0.4840 0.3555 0.039 Uiso calc R 1 1 . .
    C C6 0.34160(15) 0.44213(6) 0.38424(10) 0.0240(3) Uani d . 1 1 . .
    C C7 0.45773(14) 0.39993(5) 0.41925(9) 0.0216(2) Uani d . 1 1 . .
    C C8 0.45092(14) 0.36470(6) 0.50703(10) 0.0239(3) Uani d . 1 1 . .
    H H8 0.5275 0.3373 0.5344 0.029 Uiso calc R 1 1 . .
    C C9 0.33591(15) 0.36683(6) 0.55952(10) 0.0254(3) Uani d . 1 1 . .
    H H9 0.3385 0.3406 0.6195 0.031 Uiso calc R 1 1 . .
    C C10 0.22113(14) 0.40543(6) 0.52650(10) 0.0256(3) Uani d . 1 1 . .
    C C11 0.22551(15) 0.44449(6) 0.43700(10) 0.0259(3) Uani d . 1 1 . .
    C C12 0.09800(14) 0.38303(6) 0.67210(10) 0.0249(3) Uani d . 1 1 . .
    C C13 -0.01831(14) 0.34774(6) 0.68202(10) 0.0266(3) Uani d . 1 1 . .
    H H13 -0.0910 0.3381 0.6191 0.032 Uiso calc R 1 1 . .
    C C14 -0.02985(13) 0.32626(6) 0.78291(10) 0.0237(3) Uani d . 1 1 . .
    H H14 -0.1099 0.3024 0.7892 0.028 Uiso calc R 1 1 . .
    C C15 0.07814(13) 0.34037(5) 0.87438(10) 0.0193(2) Uani d . 1 1 . .
    C C16 0.09581(12) 0.32574(5) 0.98970(10) 0.0184(2) Uani d . 1 1 . .
    C C17 0.00960(13) 0.29269(5) 1.04300(11) 0.0233(3) Uani d . 1 1 . .
    H H17 -0.0776 0.2749 1.0036 0.028 Uiso calc R 1 1 . .
    C C18 0.05390(14) 0.28621(6) 1.15523(11) 0.0263(3) Uani d . 1 1 . .
    H H18 -0.0035 0.2636 1.1926 0.032 Uiso calc R 1 1 . .
    C C19 0.18115(14) 0.31241(6) 1.21333(10) 0.0246(3) Uani d . 1 1 . .
    H H19 0.2095 0.3076 1.2899 0.030 Uiso calc R 1 1 . .
    C C20 0.26771(13) 0.34567(5) 1.16012(10) 0.0209(2) Uani d . 1 1 . .
    H H20 0.3546 0.3636 1.1997 0.025 Uiso calc R 1 1 . .
    C C21 0.22408(12) 0.35202(5) 1.04844(9) 0.0173(2) Uani d . 1 1 . .
    C C22 0.29987(12) 0.38581(5) 0.97382(9) 0.0169(2) Uani d . 1 1 . .
    C C23 0.19643(12) 0.37525(5) 0.86392(9) 0.0185(2) Uani d . 1 1 . .
    C C24 0.20788(13) 0.39649(6) 0.76383(10) 0.0225(2) Uani d . 1 1 . .
    H H24 0.2887 0.4198 0.7573 0.027 Uiso calc R 1 1 . .
    C C25 0.31877(12) 0.45412(5) 1.00244(9) 0.0190(2) Uani d . 1 1 . .
    H H25A 0.3827 0.4579 1.0760 0.023 Uiso calc R 1 1 . .
    H H25B 0.3676 0.4737 0.9510 0.023 Uiso calc R 1 1 . .
    C C26 0.18116(13) 0.48892(5) 0.99994(10) 0.0221(2) Uani d . 1 1 . .
    H H26A 0.1318 0.4701 1.0518 0.026 Uiso calc R 1 1 . .
    H H26B 0.1167 0.4859 0.9264 0.026 Uiso calc R 1 1 . .
    C C27 0.20981(15) 0.55594(6) 1.02916(12) 0.0281(3) Uani d . 1 1 . .
    H H27A 0.1187 0.5768 1.0257 0.042 Uiso calc R 1 1 . .
    H H27B 0.2581 0.5748 0.9777 0.042 Uiso calc R 1 1 . .
    H H27C 0.2710 0.5592 1.1028 0.042 Uiso calc R 1 1 . .
    C C28 0.44887(12) 0.35842(5) 0.97719(9) 0.0200(2) Uani d . 1 1 . .
    H H28A 0.4883 0.3788 0.9212 0.024 Uiso calc R 1 1 . .
    H H28B 0.5134 0.3678 1.0487 0.024 Uiso calc R 1 1 . .
    C C29 0.45097(15) 0.29009(6) 0.95892(13) 0.0325(3) Uani d . 1 1 . .
    H H29A 0.4132 0.2692 1.0154 0.039 Uiso calc R 1 1 . .
    H H29B 0.3866 0.2803 0.8875 0.039 Uiso calc R 1 1 . .
    C C30 0.59965(16) 0.26589(7) 0.96215(12) 0.0354(3) Uani d . 1 1 . .
    H H30A 0.5946 0.2219 0.9492 0.053 Uiso calc R 1 1 . .
    H H30B 0.6632 0.2742 1.0335 0.053 Uiso calc R 1 1 . .
    H H30C 0.6372 0.2859 0.9058 0.053 Uiso calc R 1 1 . .
loop_
    _atom_site_aniso_label
    _atom_site_aniso_U_11
    _atom_site_aniso_U_22
    _atom_site_aniso_U_33
    _atom_site_aniso_U_12
    _atom_site_aniso_U_13
    _atom_site_aniso_U_23
    S1 0.0515(2) 0.0408(2) 0.02084(18) 0.02678(16) 0.01052(15) 0.01025(13)
    N1 0.0437(7) 0.0260(6) 0.0198(5) 0.0138(5) 0.0064(5) 0.0039(4)
    N2 0.0431(7) 0.0410(7) 0.0160(5) 0.0213(6) 0.0053(5) 0.0044(5)
    N3 0.0262(5) 0.0178(5) 0.0204(5) 0.0018(4) 0.0034(4) 0.0002(4)
    N4 0.0323(6) 0.0459(7) 0.0150(5) 0.0160(5) 0.0039(4) 0.0050(5)
    C1 0.0323(7) 0.0230(6) 0.0215(6) 0.0071(5) 0.0045(5) 0.0025(5)
    C2 0.0393(8) 0.0370(8) 0.0259(6) 0.0193(6) 0.0101(6) 0.0082(6)
    C3 0.0343(8) 0.0523(10) 0.0577(10) 0.0167(7) 0.0210(7) 0.0232(8)
    C4 0.0334(8) 0.0388(8) 0.0674(11) 0.0045(6) 0.0203(8) 0.0206(8)
    C5 0.0298(7) 0.0234(6) 0.0419(8) -0.0027(5) 0.0018(6) 0.0014(6)
    C6 0.0351(7) 0.0203(6) 0.0152(5) 0.0060(5) 0.0030(5) -0.0016(4)
    C7 0.0287(6) 0.0177(5) 0.0164(5) 0.0031(5) 0.0017(5) -0.0027(4)
    C8 0.0295(6) 0.0209(6) 0.0191(6) 0.0064(5) 0.0020(5) 0.0006(4)
    C9 0.0338(7) 0.0249(6) 0.0169(5) 0.0068(5) 0.0048(5) 0.0025(5)
    C10 0.0319(7) 0.0295(6) 0.0140(5) 0.0076(5) 0.0030(5) -0.0022(5)
    C11 0.0336(7) 0.0276(6) 0.0142(5) 0.0103(5) 0.0012(5) -0.0019(5)
    C12 0.0279(6) 0.0302(6) 0.0159(6) 0.0100(5) 0.0036(5) 0.0000(5)
    C13 0.0251(6) 0.0282(6) 0.0213(6) 0.0058(5) -0.0043(5) -0.0059(5)
    C14 0.0205(6) 0.0211(6) 0.0266(6) 0.0010(5) -0.0002(5) -0.0039(5)
    C15 0.0191(5) 0.0165(5) 0.0218(6) 0.0023(4) 0.0038(4) -0.0016(4)
    C16 0.0179(5) 0.0146(5) 0.0229(6) 0.0015(4) 0.0052(4) -0.0008(4)
    C17 0.0198(6) 0.0177(5) 0.0331(7) -0.0016(4) 0.0079(5) 0.0010(5)
    C18 0.0280(6) 0.0217(6) 0.0336(7) -0.0005(5) 0.0161(5) 0.0058(5)
    C19 0.0297(6) 0.0248(6) 0.0216(6) 0.0018(5) 0.0105(5) 0.0047(5)
    C20 0.0223(6) 0.0216(6) 0.0192(6) -0.0003(4) 0.0058(4) 0.0005(4)
    C21 0.0183(5) 0.0156(5) 0.0192(5) 0.0008(4) 0.0068(4) 0.0001(4)
    C22 0.0170(5) 0.0195(5) 0.0143(5) -0.0011(4) 0.0043(4) 0.0006(4)
    C23 0.0178(5) 0.0195(5) 0.0173(5) 0.0022(4) 0.0028(4) -0.0015(4)
    C24 0.0229(6) 0.0267(6) 0.0183(6) 0.0031(5) 0.0054(5) 0.0003(5)
    C25 0.0185(5) 0.0198(5) 0.0189(5) -0.0026(4) 0.0048(4) 0.0004(4)
    C26 0.0208(6) 0.0191(6) 0.0266(6) -0.0013(4) 0.0064(5) 0.0003(4)
    C27 0.0285(7) 0.0197(6) 0.0383(7) -0.0012(5) 0.0124(5) 0.0001(5)
    C28 0.0168(5) 0.0254(6) 0.0177(5) -0.0007(4) 0.0041(4) -0.0008(4)
    C29 0.0248(7) 0.0278(7) 0.0446(8) 0.0025(5) 0.0079(6) -0.0072(6)
    C30 0.0330(7) 0.0407(8) 0.0333(7) 0.0122(6) 0.0097(6) -0.0062(6)
_geom_special_details
;
All e.s.d.'s (except the e.s.d. in the dihedral angle between two l.s. planes)
are estimated using the full covariance matrix. The cell e.s.d.'s are taken
into account individually in the estimation of e.s.d.'s in distances, angles
and torsion angles; correlations between e.s.d.'s in cell parameters are only
used when they are defined by crystal symmetry. An approximate (isotropic)
treatment of cell e.s.d.'s is used for estimating e.s.d.'s involving l.s.
planes.
;
loop_
    _geom_bond_atom_site_label_1
    _geom_bond_atom_site_label_2
    _geom_bond_site_symmetry_2
    _geom_bond_distance
    _geom_bond_publ_flag
    S1 N1 . 1.6186(12) ?
    S1 N2 . 1.6208(13) ?
    N1 C6 . 1.3464(16) ?
    N2 C11 . 1.3455(16) ?
    N3 C7 . 1.4136(16) ?
    N3 C1 . 1.4611(15) ?
    N3 C5 . 1.4668(17) ?
    N4 C10 . 1.3811(18) ?
    N4 C12 . 1.4258(16) ?
    N4 H4 . 0.8800 ?
    C1 C2 . 1.5225(18) ?
    C1 H1A . 0.9900 ?
    C1 H1B . 0.9900 ?
    C2 C3 . 1.516(2) ?
    C2 H2A . 0.9900 ?
    C2 H2B . 0.9900 ?
    C3 C4 . 1.521(2) ?
    C3 H3A . 0.9900 ?
    C3 H3B . 0.9900 ?
    C4 C5 . 1.524(2) ?
    C4 H4A . 0.9900 ?
    C4 H4B . 0.9900 ?
    C5 H5A . 0.9900 ?
    C5 H5B . 0.9900 ?
    C6 C11 . 1.4339(19) ?
    C6 C7 . 1.4365(17) ?
    C7 C8 . 1.3710(17) ?
    C8 C9 . 1.4223(19) ?
    C8 H8 . 0.9500 ?
    C9 C10 . 1.3742(18) ?
    C9 H9 . 0.9500 ?
    C10 C11 . 1.4326(18) ?
    C12 C13 . 1.391(2) ?
    C12 C24 . 1.4023(17) ?
    C13 C14 . 1.3943(19) ?
    C13 H13 . 0.9500 ?
    C14 C15 . 1.3933(16) ?
    C14 H14 . 0.9500 ?
    C15 C23 . 1.4035(17) ?
    C15 C16 . 1.4683(16) ?
    C16 C17 . 1.3934(17) ?
    C16 C21 . 1.4023(16) ?
    C17 C18 . 1.3926(19) ?
    C17 H17 . 0.9500 ?
    C18 C19 . 1.3916(19) ?
    C18 H18 . 0.9500 ?
    C19 C20 . 1.3974(17) ?
    C19 H19 . 0.9500 ?
    C20 C21 . 1.3854(16) ?
    C20 H20 . 0.9500 ?
    C21 C22 . 1.5202(15) ?
    C22 C23 . 1.5235(15) ?
    C22 C28 . 1.5443(16) ?
    C22 C25 . 1.5441(15) ?
    C23 C24 . 1.3826(17) ?
    C24 H24 . 0.9500 ?
    C25 C26 . 1.5212(16) ?
    C25 H25A . 0.9900 ?
    C25 H25B . 0.9900 ?
    C26 C27 . 1.5269(17) ?
    C26 H26A . 0.9900 ?
    C26 H26B . 0.9900 ?
    C27 H27A . 0.9800 ?
    C27 H27B . 0.9800 ?
    C27 H27C . 0.9800 ?
    C28 C29 . 1.5195(18) ?
    C28 H28A . 0.9900 ?
    C28 H28B . 0.9900 ?
    C29 C30 . 1.5159(18) ?
    C29 H29A . 0.9900 ?
    C29 H29B . 0.9900 ?
    C30 H30A . 0.9800 ?
    C30 H30B . 0.9800 ?
    C30 H30C . 0.9800 ?
loop_
    _geom_angle_atom_site_label_1
    _geom_angle_atom_site_label_2
    _geom_angle_atom_site_label_3
    _geom_angle_site_symmetry_1
    _geom_angle_site_symmetry_3
    _geom_angle
    _geom_angle_publ_flag
    N1 S1 N2 . . 101.00(6) ?
    C6 N1 S1 . . 106.45(10) ?
    C11 N2 S1 . . 105.91(10) ?
    C7 N3 C1 . . 115.62(10) ?
    C7 N3 C5 . . 115.16(10) ?
    C1 N3 C5 . . 111.84(11) ?
    C10 N4 C12 . . 123.49(11) ?
    C10 N4 H4 . . 118.3 ?
    C12 N4 H4 . . 118.3 ?
    N3 C1 C2 . . 109.59(10) ?
    N3 C1 H1A . . 109.8 ?
    C2 C1 H1A . . 109.8 ?
    N3 C1 H1B . . 109.8 ?
    C2 C1 H1B . . 109.8 ?
    H1A C1 H1B . . 108.2 ?
    C3 C2 C1 . . 110.98(13) ?
    C3 C2 H2A . . 109.4 ?
    C1 C2 H2A . . 109.4 ?
    C3 C2 H2B . . 109.4 ?
    C1 C2 H2B . . 109.4 ?
    H2A C2 H2B . . 108.0 ?
    C2 C3 C4 . . 110.13(13) ?
    C2 C3 H3A . . 109.6 ?
    C4 C3 H3A . . 109.6 ?
    C2 C3 H3B . . 109.6 ?
    C4 C3 H3B . . 109.6 ?
    H3A C3 H3B . . 108.1 ?
    C3 C4 C5 . . 111.10(13) ?
    C3 C4 H4A . . 109.4 ?
    C5 C4 H4A . . 109.4 ?
    C3 C4 H4B . . 109.4 ?
    C5 C4 H4B . . 109.4 ?
    H4A C4 H4B . . 108.0 ?
    N3 C5 C4 . . 110.52(12) ?
    N3 C5 H5A . . 109.5 ?
    C4 C5 H5A . . 109.5 ?
    N3 C5 H5B . . 109.5 ?
    C4 C5 H5B . . 109.5 ?
    H5A C5 H5B . . 108.1 ?
    N1 C6 C11 . . 112.87(11) ?
    N1 C6 C7 . . 126.25(12) ?
    C11 C6 C7 . . 120.85(11) ?
    C8 C7 N3 . . 125.01(11) ?
    C8 C7 C6 . . 115.47(12) ?
    N3 C7 C6 . . 119.28(11) ?
    C7 C8 C9 . . 123.84(12) ?
    C7 C8 H8 . . 118.1 ?
    C9 C8 H8 . . 118.1 ?
    C10 C9 C8 . . 122.32(12) ?
    C10 C9 H9 . . 118.8 ?
    C8 C9 H9 . . 118.8 ?
    C9 C10 N4 . . 125.65(12) ?
    C9 C10 C11 . . 115.89(12) ?
    N4 C10 C11 . . 118.38(12) ?
    N2 C11 C10 . . 124.64(13) ?
    N2 C11 C6 . . 113.77(12) ?
    C10 C11 C6 . . 121.58(11) ?
    C13 C12 C24 . . 120.22(12) ?
    C13 C12 N4 . . 119.31(12) ?
    C24 C12 N4 . . 120.42(13) ?
    C12 C13 C14 . . 121.01(11) ?
    C12 C13 H13 . . 119.5 ?
    C14 C13 H13 . . 119.5 ?
    C15 C14 C13 . . 118.84(12) ?
    C15 C14 H14 . . 120.6 ?
    C13 C14 H14 . . 120.6 ?
    C14 C15 C23 . . 120.02(11) ?
    C14 C15 C16 . . 131.79(11) ?
    C23 C15 C16 . . 108.18(10) ?
    C17 C16 C21 . . 120.38(11) ?
    C17 C16 C15 . . 131.21(11) ?
    C21 C16 C15 . . 108.41(10) ?
    C18 C17 C16 . . 118.62(11) ?
    C18 C17 H17 . . 120.7 ?
    C16 C17 H17 . . 120.7 ?
    C19 C18 C17 . . 120.88(11) ?
    C19 C18 H18 . . 119.6 ?
    C17 C18 H18 . . 119.6 ?
    C18 C19 C20 . . 120.63(12) ?
    C18 C19 H19 . . 119.7 ?
    C20 C19 H19 . . 119.7 ?
    C21 C20 C19 . . 118.60(11) ?
    C21 C20 H20 . . 120.7 ?
    C19 C20 H20 . . 120.7 ?
    C20 C21 C16 . . 120.89(11) ?
    C20 C21 C22 . . 127.92(11) ?
    C16 C21 C22 . . 111.19(10) ?
    C21 C22 C23 . . 101.04(9) ?
    C21 C22 C28 . . 111.89(9) ?
    C23 C22 C28 . . 111.24(9) ?
    C21 C22 C25 . . 112.00(9) ?
    C23 C22 C25 . . 112.17(9) ?
    C28 C22 C25 . . 108.43(9) ?
    C24 C23 C15 . . 121.11(11) ?
    C24 C23 C22 . . 127.70(11) ?
    C15 C23 C22 . . 111.17(10) ?
    C23 C24 C12 . . 118.77(12) ?
    C23 C24 H24 . . 120.6 ?
    C12 C24 H24 . . 120.6 ?
    C26 C25 C22 . . 115.52(9) ?
    C26 C25 H25A . . 108.4 ?
    C22 C25 H25A . . 108.4 ?
    C26 C25 H25B . . 108.4 ?
    C22 C25 H25B . . 108.4 ?
    H25A C25 H25B . . 107.5 ?
    C25 C26 C27 . . 111.98(10) ?
    C25 C26 H26A . . 109.2 ?
    C27 C26 H26A . . 109.2 ?
    C25 C26 H26B . . 109.2 ?
    C27 C26 H26B . . 109.2 ?
    H26A C26 H26B . . 107.9 ?
    C26 C27 H27A . . 109.5 ?
    C26 C27 H27B . . 109.5 ?
    H27A C27 H27B . . 109.5 ?
    C26 C27 H27C . . 109.5 ?
    H27A C27 H27C . . 109.5 ?
    H27B C27 H27C . . 109.5 ?
    C29 C28 C22 . . 115.26(10) ?
    C29 C28 H28A . . 108.5 ?
    C22 C28 H28A . . 108.5 ?
    C29 C28 H28B . . 108.5 ?
    C22 C28 H28B . . 108.5 ?
    H28A C28 H28B . . 107.5 ?
    C30 C29 C28 . . 112.90(12) ?
    C30 C29 H29A . . 109.0 ?
    C28 C29 H29A . . 109.0 ?
    C30 C29 H29B . . 109.0 ?
    C28 C29 H29B . . 109.0 ?
    H29A C29 H29B . . 107.8 ?
    C29 C30 H30A . . 109.5 ?
    C29 C30 H30B . . 109.5 ?
    H30A C30 H30B . . 109.5 ?
    C29 C30 H30C . . 109.5 ?
    H30A C30 H30C . . 109.5 ?
    H30B C30 H30C . . 109.5 ?
loop_
    _geom_torsion_atom_site_label_1
    _geom_torsion_atom_site_label_2
    _geom_torsion_atom_site_label_3
    _geom_torsion_atom_site_label_4
    _geom_torsion_site_symmetry_1
    _geom_torsion_site_symmetry_2
    _geom_torsion_site_symmetry_3
    _geom_torsion_site_symmetry_4
    _geom_torsion
    _geom_torsion_publ_flag
    N2 S1 N1 C6 . . . . -0.18(11) ?
    N1 S1 N2 C11 . . . . 0.05(11) ?
    C7 N3 C1 C2 . . . . 164.99(11) ?
    C5 N3 C1 C2 . . . . -60.58(14) ?
    N3 C1 C2 C3 . . . . 57.96(15) ?
    C1 C2 C3 C4 . . . . -54.55(18) ?
    C2 C3 C4 C5 . . . . 53.0(2) ?
    C7 N3 C5 C4 . . . . -165.85(11) ?
    C1 N3 C5 C4 . . . . 59.49(14) ?
    C3 C4 C5 N3 . . . . -55.19(18) ?
    S1 N1 C6 C11 . . . . 0.25(14) ?
    S1 N1 C6 C7 . . . . 178.26(10) ?
    C1 N3 C7 C8 . . . . 18.27(17) ?
    C5 N3 C7 C8 . . . . -114.65(14) ?
    C1 N3 C7 C6 . . . . -155.84(11) ?
    C5 N3 C7 C6 . . . . 71.24(14) ?
    N1 C6 C7 C8 . . . . -179.99(12) ?
    C11 C6 C7 C8 . . . . -2.13(17) ?
    N1 C6 C7 N3 . . . . -5.34(19) ?
    C11 C6 C7 N3 . . . . 172.53(11) ?
    N3 C7 C8 C9 . . . . -172.02(12) ?
    C6 C7 C8 C9 . . . . 2.29(18) ?
    C7 C8 C9 C10 . . . . -0.6(2) ?
    C8 C9 C10 N4 . . . . 175.53(13) ?
    C8 C9 C10 C11 . . . . -1.22(19) ?
    C12 N4 C10 C9 . . . . 19.6(2) ?
    C12 N4 C10 C11 . . . . -163.75(13) ?
    S1 N2 C11 C10 . . . . -178.62(11) ?
    S1 N2 C11 C6 . . . . 0.09(15) ?
    C9 C10 C11 N2 . . . . 179.92(13) ?
    N4 C10 C11 N2 . . . . 2.9(2) ?
    C9 C10 C11 C6 . . . . 1.30(19) ?
    N4 C10 C11 C6 . . . . -175.70(12) ?
    N1 C6 C11 N2 . . . . -0.24(17) ?
    C7 C6 C11 N2 . . . . -178.37(11) ?
    N1 C6 C11 C10 . . . . 178.52(12) ?
    C7 C6 C11 C10 . . . . 0.39(19) ?
    C10 N4 C12 C13 . . . . -134.62(14) ?
    C10 N4 C12 C24 . . . . 47.87(19) ?
    C24 C12 C13 C14 . . . . 1.44(19) ?
    N4 C12 C13 C14 . . . . -176.07(12) ?
    C12 C13 C14 C15 . . . . -0.45(18) ?
    C13 C14 C15 C23 . . . . -0.48(17) ?
    C13 C14 C15 C16 . . . . 178.88(12) ?
    C14 C15 C16 C17 . . . . 0.5(2) ?
    C23 C15 C16 C17 . . . . 179.88(12) ?
    C14 C15 C16 C21 . . . . -179.12(12) ?
    C23 C15 C16 C21 . . . . 0.29(13) ?
    C21 C16 C17 C18 . . . . -0.27(17) ?
    C15 C16 C17 C18 . . . . -179.82(12) ?
    C16 C17 C18 C19 . . . . 0.35(18) ?
    C17 C18 C19 C20 . . . . -0.24(19) ?
    C18 C19 C20 C21 . . . . 0.04(18) ?
    C19 C20 C21 C16 . . . . 0.05(17) ?
    C19 C20 C21 C22 . . . . -179.99(11) ?
    C17 C16 C21 C20 . . . . 0.07(17) ?
    C15 C16 C21 C20 . . . . 179.71(10) ?
    C17 C16 C21 C22 . . . . -179.90(10) ?
    C15 C16 C21 C22 . . . . -0.26(13) ?
    C20 C21 C22 C23 . . . . -179.84(11) ?
    C16 C21 C22 C23 . . . . 0.13(12) ?
    C20 C21 C22 C28 . . . . 61.72(15) ?
    C16 C21 C22 C28 . . . . -118.31(11) ?
    C20 C21 C22 C25 . . . . -60.27(15) ?
    C16 C21 C22 C25 . . . . 119.70(10) ?
    C14 C15 C23 C24 . . . . 0.43(17) ?
    C16 C15 C23 C24 . . . . -179.06(10) ?
    C14 C15 C23 C22 . . . . 179.29(10) ?
    C16 C15 C23 C22 . . . . -0.20(13) ?
    C21 C22 C23 C24 . . . . 178.82(11) ?
    C28 C22 C23 C24 . . . . -62.27(15) ?
    C25 C22 C23 C24 . . . . 59.37(15) ?
    C21 C22 C23 C15 . . . . 0.05(12) ?
    C28 C22 C23 C15 . . . . 118.96(11) ?
    C25 C22 C23 C15 . . . . -119.39(11) ?
    C15 C23 C24 C12 . . . . 0.54(18) ?
    C22 C23 C24 C12 . . . . -178.11(11) ?
    C13 C12 C24 C23 . . . . -1.47(18) ?
    N4 C12 C24 C23 . . . . 176.02(11) ?
    C21 C22 C25 C26 . . . . -57.65(13) ?
    C23 C22 C25 C26 . . . . 55.16(13) ?
    C28 C22 C25 C26 . . . . 178.40(10) ?
    C22 C25 C26 C27 . . . . -179.98(10) ?
    C21 C22 C28 C29 . . . . 51.69(14) ?
    C23 C22 C28 C29 . . . . -60.50(14) ?
    C25 C22 C28 C29 . . . . 175.71(10) ?
    C22 C28 C29 C30 . . . . 179.50(11) ?
loop_
    _geom_hbond_atom_site_label_D
    _geom_hbond_atom_site_label_H
    _geom_hbond_atom_site_label_A
    _geom_hbond_site_symmetry_A
    _geom_hbond_distance_DH
    _geom_hbond_distance_HA
    _geom_hbond_distance_DA
    _geom_hbond_angle_DHA
    N4 H4 N2 . 0.88 2.55 2.8567(17) 101
    C5 H5B N1 . 0.99 2.60 3.212(2) 120
    C20 H20 N3 1_556 0.95 2.55 3.4577(16) 161
