# Supplementary material for: N-(9,9-Dipropyl-9H-fluoren-2-yl)-7-(piperidin-1-yl)-2,1,3-benzothia­diazol-4-amine
Source: Acta Crystallogr Sect E Struct Rep Online. 2012 Feb 29;68(Pt 3):o911–2. doi: 10.1107/S1600536812008239 (PMC3297953; doi:10.1107/S1600536812008239)
Supplement: Supplementary file 2 [file e-68-0o911-Isup2.hkl]

# 
# h,k,l, Fc-squared, Fo-squared, sigma(Fo-squared) and status flag 
# 
data_I
_shelx_title '  P21/n' 
_shelx_refln_list_code          4 
_shelx_F_calc_maximum      193.88 
_exptl_crystal_F_000      1032.00 
_reflns_d_resolution_high  0.7925 
 
loop_ 
 _symmetry_equiv_pos_as_xyz 
 'x, y, z' 
 '-x+1/2, y+1/2, -z+1/2' 
 '-x, -y, -z' 
 'x-1/2, -y-1/2, z-1/2' 
 
_cell_length_a     9.6111 
_cell_length_b    21.9632 
_cell_length_c    12.6954 
_cell_angle_alpha  90.000 
_cell_angle_beta  103.936 
_cell_angle_gamma  90.000 
 
_shelx_F_squared_multiplier     1.000 
 
loop_ 
 _refln_index_h 
 _refln_index_k 
 _refln_index_l 
 _refln_F_squared_calc 
 _refln_F_squared_meas 
 _refln_F_squared_sigma 
 _refln_observed_status 
   2   0   0    13006.67    12184.31    138.47 o 
   4   0   0        2.81        4.37      1.07 o 
   6   0   0      571.11      531.80     17.33 o 
   8   0   0     2256.68     2150.76     57.77 o 
  10   0   0       74.17       69.80      8.28 o 
   1   1   0      821.97      735.03      9.03 o 
   2   1   0     4245.53     4154.13     43.80 o 
   3   1   0     2580.87     2531.53     23.53 o 
   4   1   0       28.85       27.73      1.97 o 
   5   1   0      129.34      114.68      4.66 o 
   6   1   0      342.51      339.49      9.44 o 
   7   1   0      222.28      248.89     12.09 o 
   8   1   0     1870.29     1820.12     29.09 o 
   9   1   0      904.00      937.77     25.06 o 
  10   1   0        2.72        1.49      2.32 o 
  11   1   0      315.68      345.64     10.15 o 
   0   2   0     8180.93     8000.73    127.06 o 
   1   2   0    19430.40    19025.59    394.85 o 
   2   2   0    31653.62    30204.23    304.27 o 
   3   2   0      435.02      429.60      6.40 o 
   4   2   0     1314.67     1354.10     18.44 o 
   5   2   0      897.50     1055.19     18.05 o 
   6   2   0     2057.34     2206.73     33.20 o 
   7   2   0        1.18       -1.39      5.44 o 
   8   2   0      221.17      220.99      8.72 o 
   9   2   0      494.95      516.66     16.48 o 
  10   2   0        0.13        0.06      3.82 o 
  11   2   0       21.54       20.25      2.62 o 
   1   3   0       33.91       52.64      3.52 o 
   2   3   0      822.64      722.47     13.59 o 
   3   3   0     2015.30     1821.29     21.16 o 
   4   3   0      721.78      730.73     11.19 o 
   5   3   0       25.91       24.40      2.22 o 
   6   3   0      140.13      167.38     16.22 o 
   7   3   0        3.49        1.99      1.91 o 
   8   3   0      956.39      981.82     26.02 o 
   9   3   0      280.55      305.56     12.53 o 
  10   3   0      173.23      176.47      6.85 o 
  11   3   0      439.82      477.73     16.05 o 
   0   4   0    14485.95    14124.18    225.14 o 
   1   4   0       14.27       21.22      1.74 o 
   2   4   0      365.53      310.95      6.36 o 
   3   4   0        6.54        6.01      3.07 o 
   4   4   0     3395.17     3522.34     47.33 o 
   5   4   0      870.74      961.42     24.37 o 
   6   4   0     1730.55     1900.56     42.30 o 
   7   4   0       31.50       28.62      2.76 o 
   8   4   0       59.01       52.97      3.74 o 
   9   4   0       84.12       86.94      6.81 o 
  10   4   0       19.12       22.65      2.70 o 
  11   4   0      311.01      325.61     12.03 o 
   1   5   0     6616.18     6669.71     76.33 o 
   2   5   0      426.23      392.61      6.29 o 
   3   5   0      739.67      864.75     13.15 o 
   4   5   0     2592.00     2697.42     38.78 o 
   5   5   0      502.26      489.44     16.29 o 
   6   5   0        6.46       11.53      2.79 o 
   7   5   0      241.27      250.48      6.60 o 
   8   5   0      327.78      345.38      9.40 o 
   9   5   0      968.36     1043.93     25.20 o 
  10   5   0      325.92      368.17      9.92 o 
  11   5   0       22.89       17.90      1.82 o 
   0   6   0     9474.17     9194.78    150.05 o 
   1   6   0     5645.79     5314.94     51.34 o 
   2   6   0       51.87       30.84      1.66 o 
   3   6   0     1768.33     1871.70     22.18 o 
   4   6   0      340.57      293.49      9.22 o 
   5   6   0      200.09      182.15      9.84 o 
   6   6   0     1327.31     1333.01     33.48 o 
   7   6   0       59.59       62.32      3.36 o 
   8   6   0       35.53       35.12      3.16 o 
   9   6   0      126.50      131.10      6.43 o 
  10   6   0       22.70       33.84      3.01 o 
  11   6   0       67.68       68.96      4.93 o 
   1   7   0      238.17      279.61      4.99 o 
   2   7   0      102.43       68.37      3.63 o 
   3   7   0     2706.39     2553.87     58.59 o 
   4   7   0       26.04       31.75      3.26 o 
   5   7   0       13.80        3.64      1.91 o 
   6   7   0      321.64      302.11     13.74 o 
   7   7   0      110.09      104.77      6.62 o 
   8   7   0       18.18       14.04      2.69 o 
   9   7   0      103.35      114.39      6.03 o 
  10   7   0        5.94        3.30      3.60 o 
  11   7   0      265.64      249.21      6.58 o 
   0   8   0     1500.30     1373.37     29.29 o 
   1   8   0      102.25       65.52      2.35 o 
   2   8   0      249.44      264.70      9.93 o 
   3   8   0       86.70      101.32      5.31 o 
   4   8   0     1092.81     1058.77     33.98 o 
   5   8   0      102.44       79.77      7.29 o 
   6   8   0      223.97      200.01     11.26 o 
   7   8   0      622.32      617.71     12.66 o 
   8   8   0      623.29      557.61     14.65 o 
   9   8   0       93.39       92.28      6.04 o 
  10   8   0       14.47        6.62      2.75 o 
  11   8   0      350.18      323.26      9.58 o 
   1   9   0       13.06        5.73      1.51 o 
   2   9   0     3631.38     3547.18     47.25 o 
   3   9   0     8595.30     9390.53    151.09 o 
   4   9   0     1410.11     1262.87     40.67 o 
   5   9   0      620.75      636.00     23.34 o 
   6   9   0      957.45     1001.70     19.07 o 
   7   9   0      574.33      593.72     12.47 o 
   8   9   0      115.64      128.83      6.86 o 
   9   9   0       27.89       34.32      6.32 o 
  10   9   0      105.80      101.24      5.47 o 
  11   9   0       37.86       37.27      3.07 o 
   0  10   0        7.04        4.30      2.26 o 
   1  10   0     1001.06     1066.02     18.72 o 
   2  10   0     1366.78     1535.08     41.48 o 
   3  10   0       70.51       60.77      9.61 o 
   4  10   0      582.76      556.87     26.66 o 
   5  10   0      326.40      291.80     15.90 o 
   6  10   0      246.64      235.14      8.28 o 
   7  10   0      256.38      263.44     10.00 o 
   8  10   0      279.07      289.88     10.22 o 
   9  10   0      200.79      221.68      9.88 o 
  10  10   0       76.61       89.01      4.76 o 
   1  11   0     3300.19     3111.68     65.11 o 
   2  11   0      508.40      461.25     21.05 o 
   3  11   0     2446.71     2517.28     67.83 o 
   4  11   0     1580.02     1453.39     47.86 o 
   5  11   0       56.41       51.96      7.44 o 
   6  11   0        4.58        4.14      1.50 o 
   7  11   0      211.84      205.88      8.76 o 
   8  11   0        0.35        2.37      2.62 o 
   9  11   0      322.43      338.92     11.44 o 
  10  11   0      136.55      157.87      9.39 o 
   0  12   0      212.29      271.45     13.48 o 
   1  12   0      184.83      208.65     12.67 o 
   2  12   0        0.03        5.67      5.04 o 
   3  12   0       11.96       11.52      6.18 o 
   4  12   0      385.49      380.72     23.87 o 
   5  12   0      173.67      172.56      6.89 o 
   6  12   0      187.71      167.34      7.56 o 
   7  12   0      433.79      424.05     16.30 o 
   8  12   0      496.07      479.20     17.94 o 
   9  12   0       24.03       33.40      5.62 o 
  10  12   0        2.76        2.15      1.25 o 
   1  13   0      178.29      176.63     12.37 o 
   2  13   0     1349.31     1404.78     44.24 o 
   3  13   0      140.94      130.93     15.14 o 
   4  13   0      470.74      427.68     25.66 o 
   5  13   0        5.93        9.31      2.55 o 
   6  13   0      108.03      123.76      8.83 o 
   7  13   0       42.12       36.03      5.08 o 
   8  13   0      415.02      426.02     18.00 o 
   9  13   0      136.02      158.01     11.02 o 
  10  13   0        2.41        6.67      3.06 o 
   0  14   0        1.68        2.09      3.31 o 
   1  14   0       45.91       55.50      5.19 o 
   2  14   0      174.70      131.85     13.42 o 
   3  14   0       47.35       55.83     11.83 o 
   4  14   0      134.42      123.09     10.31 o 
   5  14   0      295.41      254.08     11.17 o 
   6  14   0       78.20       71.00      6.80 o 
   7  14   0      992.07      996.24     25.66 o 
   8  14   0      148.70      136.87      8.17 o 
   9  14   0        0.19        0.97      0.97 o 
  10  14   0      574.52      645.08     17.24 o 
   1  15   0       12.64       13.82      3.36 o 
   2  15   0      242.41      247.31     11.64 o 
   3  15   0      173.69      131.79     16.03 o 
   4  15   0       58.65       47.25      5.01 o 
   5  15   0      118.29      147.56      9.21 o 
   6  15   0      100.32      101.42     14.77 o 
   7  15   0       44.30       60.50      4.23 o 
   8  15   0       26.03       24.05      2.47 o 
   9  15   0       23.65       27.64      2.83 o 
   0  16   0       74.05       75.55      9.28 o 
   1  16   0      166.42      149.72     15.62 o 
   2  16   0      956.96      955.39     19.37 o 
   3  16   0      378.02      347.43     13.75 o 
   4  16   0      306.77      299.08     12.28 o 
   5  16   0      413.85      421.98     30.62 o 
   6  16   0      680.19      658.64     20.03 o 
   7  16   0       33.26       29.50      4.13 o 
   8  16   0       50.10       45.88      5.93 o 
   9  16   0      377.62      410.15     14.14 o 
   1  17   0        3.73        4.94      1.48 o 
   2  17   0      973.11     1013.85     14.79 o 
   3  17   0       29.64       24.46      3.99 o 
   4  17   0        1.85       -0.82      1.83 o 
   5  17   0       59.10       74.87      6.39 o 
   6  17   0        3.20        5.89      2.41 o 
   7  17   0       39.21       25.48      3.49 o 
   8  17   0        4.16        8.94      2.19 o 
   9  17   0      130.36      147.75      4.99 o 
   0  18   0     2288.76     2325.98     34.15 o 
   1  18   0      524.13      477.74      8.26 o 
   2  18   0      116.20       96.23      3.28 o 
   3  18   0       38.52       32.28      3.84 o 
   4  18   0       33.41       26.98      5.34 o 
   5  18   0      597.89      561.27     13.72 o 
   6  18   0       36.71       27.29      2.94 o 
   7  18   0       27.07       37.57      4.95 o 
   8  18   0        3.97        1.98      1.66 o 
   1  19   0        3.65        8.97      1.62 o 
   2  19   0       29.88       33.72      2.36 o 
   3  19   0      291.19      318.38      9.60 o 
   4  19   0      738.42      711.09     19.67 o 
   5  19   0       11.33       25.02      4.30 o 
   6  19   0       12.26        7.29      2.11 o 
   7  19   0        2.35        4.08      1.66 o 
   8  19   0       55.92       47.84      4.77 o 
   0  20   0      271.69      250.72     10.88 o 
   1  20   0      200.81      192.41      5.80 o 
   2  20   0        2.60        2.17      1.03 o 
   3  20   0       74.64       74.84      4.57 o 
   4  20   0      416.17      455.56     18.10 o 
   5  20   0       66.94       82.97      8.81 o 
   6  20   0       44.33       35.83      3.56 o 
   7  20   0      136.79      154.19     11.67 o 
   8  20   0       67.14       54.96      3.93 o 
   1  21   0      602.98      639.44     12.22 o 
   2  21   0        6.60        9.54      2.56 o 
   3  21   0      100.64       99.97      5.10 o 
   4  21   0      230.49      223.08      7.23 o 
   5  21   0       66.22       67.57      4.88 o 
   6  21   0       21.73       25.31      2.66 o 
   7  21   0        3.29       -1.54      1.86 o 
   0  22   0      269.63      266.85      8.68 o 
   1  22   0       54.66       51.81      3.24 o 
   2  22   0       12.05       16.17      2.25 o 
   3  22   0      366.96      349.30     12.92 o 
   4  22   0       38.02       42.44      2.90 o 
   5  22   0        5.38        3.54      1.55 o 
   6  22   0        5.71        3.61      1.04 o 
   7  22   0        1.11       -0.53      1.03 o 
   1  23   0        7.11        4.80      1.34 o 
   2  23   0       78.42       66.22      4.97 o 
   3  23   0      158.14      174.00      5.81 o 
   4  23   0      197.04      187.99      7.26 o 
   5  23   0      193.64      181.41      8.90 o 
   6  23   0       11.30       11.01      1.85 o 
   0  24   0      366.77      393.28     11.53 o 
   1  24   0       11.73        9.28      1.41 o 
   2  24   0      390.29      385.10     10.25 o 
   3  24   0      257.29      301.76      9.08 o 
   4  24   0       19.17       17.10      1.86 o 
   5  24   0       16.35       13.54      3.81 o 
   1  25   0       68.38       65.88      3.45 o 
   2  25   0        9.75        9.89      1.51 o 
   3  25   0      224.20      247.81      5.89 o 
   4  25   0        2.11        2.17      1.19 o 
   5  25   0      101.08       80.52      4.31 o 
   0  26   0     1564.79     1647.65     59.22 o 
   1  26   0        8.86        6.52      1.17 o 
   2  26   0        1.00        2.46      0.95 o 
   3  26   0        2.52        2.58      0.99 o 
   1  27   0        0.42        1.14      2.12 o 
   2  27   0       16.58       16.40      2.27 o 
 -11   0   1        4.48        5.32      2.76 o 
  -9   0   1        0.34        6.00      3.69 o 
  -7   0   1     1673.73     1721.58     41.46 o 
  -5   0   1       26.63       35.45      3.78 o 
  -3   0   1        5.89        6.16      1.41 o 
  -1   0   1      350.35      362.78      7.64 o 
   1   0   1     3115.47     2935.58     27.89 o 
   3   0   1       31.42       35.43      2.25 o 
   5   0   1     1370.97     1450.33     24.22 o 
   7   0   1      672.12      688.09     28.51 o 
   9   0   1     1081.36     1160.33     38.26 o 
  11   0   1        0.20        0.38      1.55 o 
 -11   1   1       21.23       31.79      4.47 o 
 -10   1   1      339.50      373.74     14.24 o 
  -9   1   1       68.18       74.97      6.10 o 
  -8   1   1       12.91       19.56      5.28 o 
  -7   1   1       40.29       43.32      3.69 o 
  -6   1   1       91.88      103.13      5.12 o 
  -5   1   1      875.02      990.38     17.39 o 
  -4   1   1      323.35      402.93      8.74 o 
  -3   1   1        0.31       -0.13      0.72 o 
  -2   1   1       60.12       30.54      1.56 o 
  -1   1   1     9808.51     9993.81    278.61 o 
   0   1   1     1639.47     1622.40     19.16 o 
   1   1   1      250.82      199.89      2.63 o 
   2   1   1     3307.13     2964.30     38.03 o 
   3   1   1       95.52       82.60      2.42 o 
   4   1   1     1597.95     1573.40     17.20 o 
   5   1   1      488.89      555.37      8.95 o 
   6   1   1       53.77       38.53      4.10 o 
   7   1   1      508.31      474.30     16.32 o 
   8   1   1     1051.47     1090.40     27.04 o 
   9   1   1      217.02      213.33     10.66 o 
  10   1   1      211.99      214.21      9.40 o 
  11   1   1       14.61       11.91      1.90 o 
 -11   2   1       57.30       74.87      4.95 o 
 -10   2   1      163.59      164.41      6.99 o 
  -9   2   1      438.92      427.95     16.65 o 
  -8   2   1      142.69      137.78      7.69 o 
  -7   2   1      160.57      171.56      7.35 o 
  -6   2   1       31.83       23.81      2.59 o 
  -5   2   1     2511.01     2554.17     37.83 o 
  -4   2   1       23.49       16.77      1.68 o 
  -3   2   1       88.03       82.43      5.15 o 
  -2   2   1     2469.96     2439.79     90.07 o 
  -1   2   1      790.36      652.73     15.81 o 
   0   2   1     1496.52     1316.17     13.29 o 
   1   2   1     3281.69     3115.92     26.47 o 
   2   2   1     5960.46     5489.07     67.15 o 
   3   2   1        8.14        3.36      0.76 o 
   4   2   1       83.28      118.80      3.39 o 
   5   2   1     1440.53     1596.16     30.78 o 
   6   2   1       16.91       17.98      3.03 o 
   7   2   1      266.38      237.29     15.43 o 
   8   2   1      293.83      297.95     13.45 o 
   9   2   1       15.53       13.60      3.28 o 
  10   2   1      722.14      751.01     18.55 o 
  11   2   1        0.02        0.27      1.00 o 
 -11   3   1        2.15        3.48      1.60 o 
 -10   3   1      208.40      223.53      8.18 o 
  -9   3   1      292.90      303.48     11.33 o 
  -8   3   1      476.17      465.74     12.03 o 
  -7   3   1       82.24       83.37      7.12 o 
  -6   3   1       17.33       13.49      2.01 o 
  -5   3   1      144.54      168.12      6.11 o 
  -4   3   1     1814.84     1791.23     40.04 o 
  -3   3   1     1944.58     1938.83     26.48 o 
  -2   3   1       56.04       38.18      3.23 o 
  -1   3   1     6443.44     6211.23     72.41 o 
   0   3   1     6514.38     6678.12     76.23 o 
   1   3   1    13114.97    12488.95    119.51 o 
   2   3   1      423.76      380.06      7.53 o 
   3   3   1      142.62      105.70      3.17 o 
   4   3   1      274.42      205.40      4.84 o 
   5   3   1     1320.62     1359.03     33.08 o 
   6   3   1      939.68     1044.38     26.94 o 
   7   3   1      402.12      342.26     10.93 o 
   8   3   1      179.62      163.17      9.34 o 
   9   3   1       93.48       93.20      5.54 o 
  10   3   1       72.44       89.25      5.94 o 
  11   3   1        9.12        4.65      1.16 o 
 -11   4   1       18.39       16.64      1.77 o 
 -10   4   1      117.94      125.29      6.11 o 
  -9   4   1      279.52      275.71      9.84 o 
  -8   4   1      404.68      405.89      9.55 o 
  -7   4   1      621.50      607.98     21.19 o 
  -6   4   1       22.92       31.17      4.19 o 
  -5   4   1      249.34      241.03     10.51 o 
  -4   4   1      243.46      241.29      8.23 o 
  -3   4   1     1951.85     1878.18     39.62 o 
  -2   4   1    14725.91    14312.67    289.50 o 
  -1   4   1    12131.47    11602.98    107.80 o 
   0   4   1       28.00       36.70      1.81 o 
   1   4   1    32968.10    33375.15    305.30 o 
   2   4   1       28.62       36.19      2.31 o 
   3   4   1       34.79       47.95      3.05 o 
   4   4   1       42.94       51.30      3.03 o 
   5   4   1     2762.70     2862.57     41.66 o 
   6   4   1       65.35       83.36      6.40 o 
   7   4   1      397.09      386.10      9.77 o 
   8   4   1     1120.26     1095.52     20.74 o 
   9   4   1     1157.57     1180.72     21.60 o 
  10   4   1      212.14      217.59      6.97 o 
  11   4   1       61.81       59.34      4.04 o 
 -11   5   1        3.99        4.49      2.89 o 
 -10   5   1        7.76        9.07      2.07 o 
  -9   5   1      191.99      208.95      7.08 o 
  -8   5   1        1.08       -1.93      1.93 o 
  -7   5   1     1423.19     1381.37     42.97 o 
  -6   5   1        0.06        2.86      2.13 o 
  -5   5   1      113.05      141.23      8.13 o 
  -4   5   1     1105.47     1119.99     27.56 o 
  -3   5   1     2876.10     2775.83     36.88 o 
  -2   5   1    30356.54    30611.53    320.62 o 
  -1   5   1    14589.78    14942.90    138.45 o 
   0   5   1    15557.57    15088.66    241.96 o 
   1   5   1     1605.00     1547.34     17.14 o 
   2   5   1      883.81      868.45     12.55 o 
   3   5   1     4313.20     4208.90     46.45 o 
   4   5   1     1171.69     1151.44     21.78 o 
   5   5   1     2146.03     2171.65     34.02 o 
   6   5   1     1128.85     1212.73     30.57 o 
   7   5   1      281.58      282.05      8.37 o 
   8   5   1      118.60      140.29      6.87 o 
   9   5   1      502.86      504.01     13.02 o 
  10   5   1       11.98        9.53      1.93 o 
  11   5   1      255.98      271.46     10.82 o 
 -11   6   1      196.90      205.14     13.68 o 
 -10   6   1       94.83       98.99      5.20 o 
  -9   6   1      369.11      402.13     11.60 o 
  -8   6   1       70.82       63.34      4.05 o 
  -7   6   1       18.81       16.92      1.93 o 
  -6   6   1      178.62      205.56     11.02 o 
  -5   6   1      272.87      248.23     11.50 o 
  -4   6   1      199.95      200.57      9.70 o 
  -3   6   1     3196.50     3256.20     49.96 o 
  -2   6   1       55.31       54.57      1.99 o 
  -1   6   1    14425.26    14114.88    161.38 o 
   0   6   1     5957.19     6017.23     71.35 o 
   1   6   1     1917.67     1863.86     26.25 o 
   2   6   1      820.25      902.61     17.07 o 
   3   6   1      638.95      704.30     31.12 o 
   4   6   1      231.15      232.95      8.90 o 
   5   6   1        3.10        4.55      2.18 o 
   6   6   1      154.99      135.72      8.49 o 
   7   6   1     1409.47     1366.92     24.50 o 
   8   6   1        0.37        0.65      1.94 o 
   9   6   1      156.95      159.78      7.02 o 
  10   6   1        0.93        3.27      1.52 o 
  11   6   1       66.37       83.86      5.43 o 
 -11   7   1        0.30        1.54      0.77 o 
 -10   7   1       32.46       27.16      3.04 o 
  -9   7   1      115.73      127.06      6.47 o 
  -8   7   1      217.40      242.08      7.81 o 
  -7   7   1       76.17       70.46      4.59 o 
  -6   7   1     1311.33     1335.93     34.35 o 
  -5   7   1      748.51      795.40     23.91 o 
  -4   7   1       65.91       93.53      7.99 o 
  -3   7   1      135.87      210.45     11.48 o 
  -2   7   1     2224.91     2431.61     34.01 o 
  -1   7   1     6043.67     5875.26     71.25 o 
   0   7   1      391.52      389.61     15.11 o 
   1   7   1      686.12      686.93     13.01 o 
   2   7   1     2780.10     2883.41     40.76 o 
   3   7   1     5772.84     5864.69     78.84 o 
   4   7   1      622.05      640.57     19.70 o 
   5   7   1      767.76      673.71     16.02 o 
   6   7   1       18.18       28.14      4.13 o 
   7   7   1      349.37      357.40     11.58 o 
   8   7   1      323.12      333.29     10.98 o 
   9   7   1       44.98       59.25      4.32 o 
  10   7   1        7.00        7.29      2.54 o 
  11   7   1       15.95       19.22      2.47 o 
 -11   8   1      248.57      268.61     26.55 o 
 -10   8   1      182.42      208.32      8.46 o 
  -9   8   1        0.59       -0.14      2.09 o 
  -8   8   1     1520.70     1574.21     26.97 o 
  -7   8   1      274.50      280.57      9.14 o 
  -6   8   1      654.88      608.78     21.13 o 
  -5   8   1        1.45       -0.47      2.69 o 
  -4   8   1      232.94      231.84     13.89 o 
  -3   8   1       11.00       10.08      5.34 o 
  -2   8   1    10134.93    11049.14    131.49 o 
  -1   8   1      803.23      950.17     16.20 o 
   0   8   1        4.06       11.46      1.83 o 
   1   8   1     1046.93      945.62     16.93 o 
   2   8   1     1851.48     2027.80     31.35 o 
   3   8   1      422.91      382.55     12.14 o 
   4   8   1      144.96      174.15      8.30 o 
   5   8   1      991.82      991.90     20.87 o 
   6   8   1       62.37       73.27      4.00 o 
   7   8   1        2.69        0.71      2.44 o 
   8   8   1       29.73       14.11      2.55 o 
   9   8   1      548.25      580.83     24.06 o 
  10   8   1       15.21       14.09      2.28 o 
  11   8   1       21.27       16.44      2.12 o 
 -11   9   1      247.48      222.98      8.93 o 
 -10   9   1      278.20      283.00     27.19 o 
  -9   9   1      252.06      262.01      9.08 o 
  -8   9   1      234.31      254.30      9.57 o 
  -7   9   1       13.63        3.07      1.52 o 
  -6   9   1       93.16       98.53      8.09 o 
  -5   9   1     1095.07     1150.76     32.87 o 
  -4   9   1     1639.23     1743.62     47.17 o 
  -3   9   1     3611.34     3593.99     82.96 o 
  -2   9   1      650.12      783.99     15.36 o 
  -1   9   1     3114.63     3262.79     65.86 o 
   0   9   1       15.97       18.33      2.05 o 
   1   9   1      646.65      718.86     16.18 o 
   2   9   1      216.61      205.82      7.52 o 
   3   9   1        6.49       24.56      3.43 o 
   4   9   1      301.30      325.92     11.57 o 
   5   9   1      575.09      640.74     23.77 o 
   6   9   1     1452.93     1477.67     21.38 o 
   7   9   1        5.42        3.06      2.19 o 
   8   9   1       22.41       27.50      3.43 o 
   9   9   1       28.72       39.53      6.33 o 
  10   9   1      191.12      197.15      7.25 o 
 -11  10   1       38.96       43.04      3.47 o 
 -10  10   1      130.60      134.19      6.11 o 
  -9  10   1        5.02        3.59      2.19 o 
  -8  10   1        1.52        2.35      2.32 o 
  -7  10   1      254.02      270.53      9.90 o 
  -6  10   1      572.54      600.18     14.06 o 
  -5  10   1      403.44      396.36     18.05 o 
  -4  10   1     1478.38     1497.92     44.81 o 
  -3  10   1     2919.89     2866.43     72.67 o 
  -2  10   1     1850.24     1994.37     31.13 o 
  -1  10   1      109.02      126.61      5.49 o 
   0  10   1      717.84      676.81     13.99 o 
   1  10   1       29.92       16.09      2.74 o 
   2  10   1     4775.26     4600.75     91.94 o 
   3  10   1     1154.76     1313.63     32.21 o 
   4  10   1      765.76      774.29     37.94 o 
   5  10   1     1168.88     1118.68     34.70 o 
   6  10   1        0.59        0.34      1.70 o 
   7  10   1       82.36       77.47      5.64 o 
   8  10   1      242.43      255.59     18.92 o 
   9  10   1      161.90      165.75      8.07 o 
  10  10   1        7.25        5.72      1.45 o 
 -10  11   1       79.28       81.54      7.09 o 
  -9  11   1      309.58      317.40     12.01 o 
  -8  11   1       99.29      100.48     16.00 o 
  -7  11   1      218.65      203.44     12.29 o 
  -6  11   1       85.14       81.61      4.69 o 
  -5  11   1       41.58       46.26      6.64 o 
  -4  11   1      520.36      510.75     25.19 o 
  -3  11   1     1304.50     1291.49     44.94 o 
  -2  11   1      384.43      421.77     11.32 o 
  -1  11   1        1.71        2.19      2.09 o 
   0  11   1     2547.72     2548.00     50.22 o 
   1  11   1      770.02      780.08     24.80 o 
   2  11   1      567.59      514.23     21.79 o 
   3  11   1       34.43       26.09      6.76 o 
   4  11   1       90.67       78.14     11.49 o 
   5  11   1       50.48       41.20      6.99 o 
   6  11   1      166.59      150.46      7.11 o 
   7  11   1     1320.31     1261.13     30.44 o 
   8  11   1       12.57       17.23      2.65 o 
   9  11   1       11.01       13.46      2.21 o 
  10  11   1        4.10        5.32      0.98 o 
 -10  12   1       44.73       43.05      3.17 o 
  -9  12   1        1.22        2.30      2.15 o 
  -8  12   1      216.23      234.32     11.25 o 
  -7  12   1       16.85       19.65      3.64 o 
  -6  12   1      162.38      177.99      6.81 o 
  -5  12   1      215.64      197.53     10.08 o 
  -4  12   1       96.50      109.21     12.49 o 
  -3  12   1       47.40       43.81      9.31 o 
  -2  12   1     2455.39     2563.99     64.85 o 
  -1  12   1      466.62      524.17     13.30 o 
   0  12   1      479.37      418.35      9.64 o 
   1  12   1      235.39      201.65      8.22 o 
   2  12   1     1129.15     1137.67     36.71 o 
   3  12   1       52.63       32.05      7.83 o 
   4  12   1      688.64      646.01     32.02 o 
   5  12   1        3.65        3.92      2.17 o 
   6  12   1       89.42       95.80      5.74 o 
   7  12   1      715.74      640.20     20.54 o 
   8  12   1       46.55       51.42      4.83 o 
   9  12   1       84.93      108.41      5.81 o 
  10  12   1       19.61       16.95      1.88 o 
 -10  13   1        6.42        8.15      1.53 o 
  -9  13   1      365.57      385.25     12.51 o 
  -8  13   1       30.38       33.53      4.44 o 
  -7  13   1      289.79      251.02     12.15 o 
  -6  13   1      981.30      946.80     42.17 o 
  -5  13   1       14.59       15.33      2.41 o 
  -4  13   1      103.24      125.00     13.35 o 
  -3  13   1      566.84      488.06     28.28 o 
  -2  13   1      396.28      444.74     23.94 o 
  -1  13   1     3472.86     3493.43     50.85 o 
   0  13   1       68.04       79.31      5.57 o 
   1  13   1      974.32      998.37     21.59 o 
   2  13   1       14.04        9.13      4.32 o 
   3  13   1        2.77       11.41      6.26 o 
   4  13   1      122.39      131.35     15.19 o 
   5  13   1     1598.62     1464.14     26.72 o 
   6  13   1      510.27      501.33     18.39 o 
   7  13   1      155.96      146.26      9.87 o 
   8  13   1       64.63       77.72      9.10 o 
   9  13   1        1.72        1.51      1.15 o 
  10  13   1      132.90      133.88      6.80 o 
 -10  14   1      108.03      108.95      9.09 o 
  -9  14   1       25.53       24.67      4.56 o 
  -8  14   1      313.35      302.69     12.20 o 
  -7  14   1       31.78       27.88      4.29 o 
  -6  14   1     1253.08     1273.46     31.93 o 
  -5  14   1      360.07      331.47      9.60 o 
  -4  14   1       95.05       82.93     12.58 o 
  -3  14   1      277.64      235.58     20.54 o 
  -2  14   1       29.05       42.61      8.90 o 
  -1  14   1      301.03      303.98     18.29 o 
   0  14   1     1056.70      965.70     28.77 o 
   1  14   1      888.80      928.28     36.32 o 
   2  14   1      351.20      282.48     11.51 o 
   3  14   1      813.23      781.67     36.69 o 
   4  14   1       78.93       65.74      7.16 o 
   5  14   1      523.04      433.71     19.40 o 
   6  14   1        0.79       -0.89      2.49 o 
   7  14   1        0.85        2.89      3.69 o 
   8  14   1       11.93       14.46      2.92 o 
   9  14   1       42.68       51.08      2.89 o 
 -10  15   1        3.28        2.48      1.33 o 
  -9  15   1        3.27        4.10      2.17 o 
  -8  15   1       22.92       20.48      3.27 o 
  -7  15   1      159.52      168.05      9.61 o 
  -6  15   1        0.32        2.51      2.65 o 
  -5  15   1     1848.56     1877.63     25.21 o 
  -4  15   1      423.55      431.27     11.75 o 
  -3  15   1      822.97      719.50     36.60 o 
  -2  15   1      178.47      186.51     17.13 o 
  -1  15   1       14.71       10.04      5.83 o 
   0  15   1      116.01      113.79      7.66 o 
   1  15   1       51.63       49.45      5.14 o 
   2  15   1        0.29       12.24      4.94 o 
   3  15   1      413.66      396.19     26.95 o 
   4  15   1      486.09      458.09     14.01 o 
   5  15   1        1.01        4.35      1.89 o 
   6  15   1       13.40       25.88      3.12 o 
   7  15   1        0.48        2.41      1.86 o 
   8  15   1        0.37        0.56      1.15 o 
   9  15   1      245.92      267.51     11.28 o 
  -9  16   1        1.90        2.92      1.46 o 
  -8  16   1       13.97       12.34      2.54 o 
  -7  16   1       31.74       35.98      7.85 o 
  -6  16   1     1523.51     1567.79     44.77 o 
  -5  16   1       38.37       38.60      3.41 o 
  -4  16   1     2077.85     2052.67     47.54 o 
  -3  16   1       83.13       88.38      4.75 o 
  -2  16   1        1.63        5.12      2.26 o 
  -1  16   1       14.54       10.89      3.38 o 
   0  16   1      366.99      309.13     13.28 o 
   1  16   1      210.17      189.03     10.35 o 
   2  16   1      892.57      889.12     23.54 o 
   3  16   1      922.80      866.69     41.90 o 
   4  16   1     1006.69      975.06     21.20 o 
   5  16   1      466.64      469.85     37.08 o 
   6  16   1       66.86       46.04      3.86 o 
   7  16   1       25.76       17.99      2.75 o 
   8  16   1      156.52      173.89      5.72 o 
   9  16   1        9.77        7.06      1.35 o 
  -9  17   1      194.61      187.87      6.10 o 
  -8  17   1       36.93       32.47      4.98 o 
  -7  17   1       71.60       64.93      5.43 o 
  -6  17   1       11.94       14.65      3.13 o 
  -5  17   1       27.74       21.97      2.76 o 
  -4  17   1      180.47      238.79      8.60 o 
  -3  17   1      709.40      659.76     12.10 o 
  -2  17   1       98.74       94.36      4.20 o 
  -1  17   1      506.12      529.70     10.43 o 
   0  17   1        0.09        0.99      1.36 o 
   1  17   1        8.86        9.69      1.56 o 
   2  17   1       61.44       53.87      3.56 o 
   3  17   1       31.93       29.18      4.27 o 
   4  17   1       23.61       21.58      3.17 o 
   5  17   1       68.22       64.00      4.58 o 
   6  17   1        5.02        7.12      2.73 o 
   7  17   1       68.57       83.10      5.99 o 
   8  17   1       84.43       88.37      5.04 o 
   9  17   1       56.97       68.86      4.45 o 
  -9  18   1      100.75      101.93      5.28 o 
  -8  18   1       21.61       18.95      4.94 o 
  -7  18   1        5.59        6.84      1.57 o 
  -6  18   1       29.44       35.08      5.95 o 
  -5  18   1       54.37       45.90      4.23 o 
  -4  18   1      213.51      185.17     20.57 o 
  -3  18   1       97.40      100.22      6.76 o 
  -2  18   1      659.88      613.20     15.12 o 
  -1  18   1      198.58      223.06      5.51 o 
   0  18   1      181.97      190.18      5.64 o 
   1  18   1     1840.92     1710.08     20.28 o 
   2  18   1      568.78      578.71     18.95 o 
   3  18   1       34.84       37.61      3.37 o 
   4  18   1      302.22      308.92     10.09 o 
   5  18   1      135.49      122.34      5.36 o 
   6  18   1        1.07        0.33      1.85 o 
   7  18   1        0.04       -0.62      1.57 o 
   8  18   1        9.35        6.64      1.52 o 
  -8  19   1        0.11       -1.25      1.25 o 
  -7  19   1       14.10       13.33      1.72 o 
  -6  19   1        1.73        4.10      1.92 o 
  -5  19   1      103.64      100.17      6.85 o 
  -4  19   1      575.60      551.72     17.14 o 
  -3  19   1      355.99      372.16     10.26 o 
  -2  19   1        8.43        7.60      1.57 o 
  -1  19   1      535.65      523.49      9.94 o 
   0  19   1       52.49       42.71      3.29 o 
   1  19   1       43.32       41.61      2.59 o 
   2  19   1        3.89        0.92      1.29 o 
   3  19   1      709.50      751.30     17.66 o 
   4  19   1        0.37       -0.16      1.98 o 
   5  19   1      216.50      252.29      8.33 o 
   6  19   1       75.05       59.84      6.14 o 
   7  19   1        2.22        1.58      2.59 o 
   8  19   1      212.21      224.19      8.70 o 
  -8  20   1        5.50        2.35      1.33 o 
  -7  20   1       22.21       22.90      2.50 o 
  -6  20   1       32.40       30.32      3.45 o 
  -5  20   1        4.36        3.54      1.55 o 
  -4  20   1       15.23       16.98      1.86 o 
  -3  20   1        2.46        3.49      1.73 o 
  -2  20   1       14.40       10.31      1.78 o 
  -1  20   1        1.18        3.24      1.57 o 
   0  20   1       30.71       23.75      2.56 o 
   1  20   1        1.39        0.41      1.31 o 
   2  20   1       18.28       11.42      1.77 o 
   3  20   1       53.21       59.51      4.03 o 
   4  20   1       17.55       13.79      2.90 o 
   5  20   1        4.23        5.93      2.07 o 
   6  20   1      107.87      104.78      5.68 o 
   7  20   1       84.36       86.84      5.84 o 
  -7  21   1      111.39       97.38      5.08 o 
  -6  21   1        5.89        6.12      1.80 o 
  -5  21   1      127.91      128.65      6.86 o 
  -4  21   1      160.97      155.44      7.33 o 
  -3  21   1      226.51      237.95      8.46 o 
  -2  21   1      171.09      167.69      7.80 o 
  -1  21   1      730.46      708.04     11.79 o 
   0  21   1      113.39      147.92      4.96 o 
   1  21   1       78.87       98.04      4.44 o 
   2  21   1      136.37      130.77      5.86 o 
   3  21   1      563.56      570.57     12.47 o 
   4  21   1        5.86        4.56      1.89 o 
   5  21   1        0.98        3.36      1.79 o 
   6  21   1      103.12      103.48      7.62 o 
   7  21   1       64.87       70.19      5.05 o 
  -7  22   1      102.85       85.41      4.81 o 
  -6  22   1        4.35        6.40      1.55 o 
  -5  22   1       48.07       44.61      5.82 o 
  -4  22   1       36.89       52.31      5.56 o 
  -3  22   1       70.99       78.50      5.53 o 
  -2  22   1        2.86        1.09      1.46 o 
  -1  22   1       52.96       66.12      3.78 o 
   0  22   1       78.75       83.00      3.65 o 
   1  22   1       12.78       15.35      1.85 o 
   2  22   1        5.69        4.51      1.26 o 
   3  22   1      198.10      219.06      9.35 o 
   4  22   1        0.07        0.06      1.65 o 
   5  22   1        0.12        1.86      1.29 o 
   6  22   1       78.82       83.50      5.96 o 
  -6  23   1       20.35       10.36      1.78 o 
  -5  23   1        3.13        3.55      1.35 o 
  -4  23   1        0.34        1.02      1.04 o 
  -3  23   1       81.36       78.05      3.92 o 
  -2  23   1      144.58      164.03      6.14 o 
  -1  23   1       80.62       87.84      3.97 o 
   0  23   1       27.46       33.02      2.29 o 
   1  23   1      479.52      509.85     10.11 o 
   2  23   1       95.03      102.13      4.65 o 
   3  23   1        2.43        2.44      1.17 o 
   4  23   1      109.62      108.02      5.29 o 
   5  23   1      326.74      314.11      8.08 o 
   6  23   1       50.08       51.37      2.67 o 
  -6  24   1       25.83       20.20      2.13 o 
  -5  24   1       68.00       57.02      4.58 o 
  -4  24   1        2.22        3.33      2.41 o 
  -3  24   1       95.67      107.48      5.50 o 
  -2  24   1        0.47       -0.48      1.29 o 
  -1  24   1      291.71      335.97      7.39 o 
   0  24   1        6.44        8.38      1.39 o 
   1  24   1      693.89      713.49     13.43 o 
   2  24   1       86.86       85.62      4.06 o 
   3  24   1        6.03        4.64      1.09 o 
   4  24   1        1.14        1.04      0.96 o 
   5  24   1      212.93      221.82     22.71 o 
  -5  25   1       28.80       26.10      2.51 o 
  -4  25   1       16.64       19.13      2.01 o 
  -3  25   1       22.76       23.81      1.93 o 
  -2  25   1      266.59      266.79      6.50 o 
  -1  25   1       18.27       19.45      1.69 o 
   0  25   1      395.48      418.86     10.92 o 
   1  25   1       48.37       42.67      2.80 o 
   2  25   1       49.46       57.42      3.88 o 
   3  25   1      761.03      788.92     15.55 o 
   4  25   1        0.39       -0.19      0.83 o 
  -4  26   1        4.16        2.94      1.07 o 
  -3  26   1       31.09       19.95      1.82 o 
  -2  26   1       10.42       10.51      1.25 o 
  -1  26   1      386.02      392.86     14.29 o 
   0  26   1       58.97       53.91      2.76 o 
   1  26   1      126.28      113.86      3.88 o 
   2  26   1       14.92       16.33      2.22 o 
   3  26   1      192.78      197.17      7.54 o 
  -2  27   1      351.97      342.16     10.52 o 
  -1  27   1      186.62      191.29      5.46 o 
   0  27   1      266.39      275.95      6.88 o 
   1  27   1       57.99       66.38      6.02 o 
   2  27   1      149.71      121.72      5.56 o 
 -10   0   2       90.69       82.05      9.98 o 
  -8   0   2       80.53       69.62      5.53 o 
  -6   0   2      727.22      864.59     24.85 o 
  -4   0   2     1037.48     1086.26     24.76 o 
  -2   0   2      297.54      265.72      7.60 o 
   0   0   2     5628.84     5705.00     92.06 o 
   2   0   2    12998.68    11662.33    131.95 o 
   4   0   2     1117.00     1187.98     27.93 o 
   6   0   2     1826.88     1956.84     50.98 o 
   8   0   2       19.34       34.42      6.77 o 
  10   0   2        0.21        0.29      2.41 o 
 -11   1   2      169.73      165.62      7.77 o 
 -10   1   2       69.99       78.27     11.74 o 
  -9   1   2     1364.01     1335.57     29.58 o 
  -8   1   2      639.14      663.39     17.75 o 
  -7   1   2     1112.09     1238.60     23.80 o 
  -6   1   2     1129.83     1217.51     22.07 o 
  -5   1   2       27.91       34.82      2.77 o 
  -4   1   2      272.83      263.36      6.96 o 
  -3   1   2       16.49       12.76      6.11 o 
  -2   1   2      224.74      243.51      8.83 o 
  -1   1   2     3457.79     3363.60     39.44 o 
   0   1   2     2034.63     1975.17     55.17 o 
   1   1   2     2153.45     2010.65     17.50 o 
   2   1   2      132.94      125.09      2.46 o 
   3   1   2       24.10       38.55      1.64 o 
   4   1   2      677.76      784.14     10.55 o 
   5   1   2     1462.44     1508.99     33.69 o 
   6   1   2      310.74      314.68     17.46 o 
   7   1   2      133.05      124.35      7.96 o 
   8   1   2       17.82       16.13      3.58 o 
   9   1   2      622.63      634.03     18.14 o 
  10   1   2      219.18      216.55      8.62 o 
  11   1   2        9.98        9.76      1.47 o 
 -12   2   2       51.34       51.62      3.64 o 
 -11   2   2       65.48       74.29      5.13 o 
 -10   2   2       16.65       19.45      3.38 o 
  -9   2   2      152.44      169.99     11.36 o 
  -8   2   2      102.09      111.88      5.74 o 
  -7   2   2      367.04      360.37     11.31 o 
  -6   2   2      182.44      200.49      7.55 o 
  -5   2   2     2139.24     2426.93     34.82 o 
  -4   2   2      512.56      512.84     10.55 o 
  -3   2   2      295.03      300.53      6.75 o 
  -2   2   2     2377.43     2340.33     43.45 o 
  -1   2   2      661.73      636.12      9.40 o 
   0   2   2      498.52      470.46      6.86 o 
   1   2   2    37588.91    38371.20    301.61 o 
   2   2   2      120.12      133.73      3.98 o 
   3   2   2     1627.13     1737.17     20.09 o 
   4   2   2      253.66      308.61      9.55 o 
   5   2   2      526.00      634.71     12.23 o 
   6   2   2       45.80       35.46      6.22 o 
   7   2   2      797.27      746.03     20.21 o 
   8   2   2      105.14      103.86      7.42 o 
   9   2   2        0.98        1.53      2.36 o 
  10   2   2        7.25        6.64      2.60 o 
  11   2   2        5.71        8.96      1.38 o 
 -11   3   2       10.48        9.96      1.61 o 
 -10   3   2      178.64      188.76      9.26 o 
  -9   3   2      699.79      729.65     29.52 o 
  -8   3   2      237.41      245.54      8.51 o 
  -7   3   2       51.42       37.17      4.95 o 
  -6   3   2      109.24      100.58      5.35 o 
  -5   3   2     2099.80     2458.94     35.46 o 
  -4   3   2      145.32      186.63      5.90 o 
  -3   3   2      690.68      684.01     12.00 o 
  -2   3   2      960.41     1006.45     21.68 o 
  -1   3   2      749.86      657.31     10.93 o 
   0   3   2     5617.39     5620.21     53.52 o 
   1   3   2    29333.49    29722.96    303.71 o 
   2   3   2       81.10      101.33      3.59 o 
   3   3   2      239.93      164.67      5.50 o 
   4   3   2      945.84      956.60     19.81 o 
   5   3   2      104.96       68.06      3.68 o 
   6   3   2      373.13      400.86     20.05 o 
   7   3   2       15.65       22.63      7.28 o 
   8   3   2      243.40      239.64      9.21 o 
   9   3   2       49.61       45.19      3.64 o 
  10   3   2       73.99       71.76      3.84 o 
  11   3   2       94.31       93.04      5.84 o 
 -11   4   2      320.56      358.06      8.53 o 
 -10   4   2      101.83      125.22      7.57 o 
  -9   4   2       22.81       21.61      3.56 o 
  -8   4   2      483.92      449.85     10.15 o 
  -7   4   2        1.74        0.64      1.81 o 
  -6   4   2      163.62      228.63     11.57 o 
  -5   4   2      511.26      471.97     11.38 o 
  -4   4   2       38.79       56.77      7.12 o 
  -3   4   2       20.84       27.50      3.14 o 
  -2   4   2        1.12        4.04      3.05 o 
  -1   4   2      668.64      645.59     12.43 o 
   0   4   2      705.73      598.79      8.06 o 
   1   4   2     2492.14     2305.40     21.33 o 
   2   4   2      506.17      499.68      8.91 o 
   3   4   2     2693.56     2620.62     39.49 o 
   4   4   2       20.56       14.99      1.93 o 
   5   4   2      959.48      980.12     16.24 o 
   6   4   2      691.09      646.76     26.08 o 
   7   4   2        1.45        4.69      2.22 o 
   8   4   2       62.17       61.90      5.12 o 
   9   4   2      342.56      370.45     10.38 o 
  10   4   2      286.47      309.06     10.99 o 
  11   4   2       20.34       12.77      2.17 o 
 -11   5   2      264.58      315.66      7.77 o 
 -10   5   2      277.88      247.53     10.47 o 
  -9   5   2      225.54      260.50      8.02 o 
  -8   5   2      511.89      507.45     13.01 o 
  -7   5   2      105.78      102.04      9.33 o 
  -6   5   2       25.46       30.38      4.23 o 
  -5   5   2      925.36      984.22     25.57 o 
  -4   5   2        0.46       -0.55      1.98 o 
  -3   5   2     1551.26     1726.48     24.73 o 
  -2   5   2      309.47      318.59     11.42 o 
  -1   5   2      886.19      721.18     11.82 o 
   0   5   2     3002.11     2855.51     29.42 o 
   1   5   2     1558.48     1652.61     23.00 o 
   2   5   2     4832.99     4808.48     49.65 o 
   3   5   2      914.04      886.22     15.38 o 
   4   5   2      172.49      171.07      8.01 o 
   5   5   2       66.21       66.28      5.02 o 
   6   5   2        0.34        1.22      3.72 o 
   7   5   2      144.69      165.44      7.53 o 
   8   5   2      175.87      180.77      7.80 o 
   9   5   2        2.63        5.03      2.57 o 
  10   5   2       18.17       20.34      1.91 o 
  11   5   2        1.07        1.56      0.79 o 
 -11   6   2       51.41       55.83      3.74 o 
 -10   6   2       43.11       41.97      3.30 o 
  -9   6   2      457.41      461.43     10.85 o 
  -8   6   2       15.80       11.54      2.30 o 
  -7   6   2      397.91      358.37     11.47 o 
  -6   6   2      119.25      101.19      7.77 o 
  -5   6   2     1752.11     1815.40     43.59 o 
  -4   6   2        6.56       14.78      1.72 o 
  -3   6   2     1232.06     1261.23     20.18 o 
  -2   6   2     2067.26     1993.78     22.76 o 
  -1   6   2      373.63      392.03      6.84 o 
   0   6   2     6619.69     6261.39     59.38 o 
   1   6   2      431.54      397.37      6.89 o 
   2   6   2     7941.96     8272.33     81.30 o 
   3   6   2     2997.41     2851.23     35.12 o 
   4   6   2       50.70       52.90      6.53 o 
   5   6   2      342.57      376.26     11.37 o 
   6   6   2      851.78      907.60     31.28 o 
   7   6   2        8.86        9.96      2.56 o 
   8   6   2        6.70        7.84      2.78 o 
   9   6   2      250.92      277.13     15.23 o 
  10   6   2        0.10       -0.44      1.23 o 
  11   6   2       54.12       39.78      3.12 o 
 -11   7   2       17.63        8.88      1.51 o 
 -10   7   2        0.42        0.13      1.36 o 
  -9   7   2      104.16       96.37      4.82 o 
  -8   7   2      764.32      733.95     17.29 o 
  -7   7   2      291.94      300.33      6.69 o 
  -6   7   2       56.88       76.83      6.82 o 
  -5   7   2      346.48      341.87     14.14 o 
  -4   7   2      546.58      600.10     19.18 o 
  -3   7   2     2224.75     2396.50     30.52 o 
  -2   7   2      245.27      253.85      6.58 o 
  -1   7   2     4087.95     3871.42     40.17 o 
   0   7   2      511.79      481.19     12.30 o 
   1   7   2      401.34      330.49      7.57 o 
   2   7   2     1058.28     1040.91     27.31 o 
   3   7   2      511.99      553.87     15.91 o 
   4   7   2     1562.53     1645.08     31.11 o 
   5   7   2      662.71      672.27     23.00 o 
   6   7   2      683.29      665.55     11.38 o 
   7   7   2       41.85       53.50      4.58 o 
   8   7   2      158.21      136.31      8.64 o 
   9   7   2       40.09       38.76      5.74 o 
  10   7   2       19.58       24.24      2.67 o 
 -11   8   2        1.59        2.42      0.78 o 
 -10   8   2       38.63       27.75      3.28 o 
  -9   8   2       16.28        6.57      1.50 o 
  -8   8   2      251.27      227.70      8.50 o 
  -7   8   2      118.61      100.01      4.29 o 
  -6   8   2      237.79      235.95     12.37 o 
  -5   8   2     1566.52     1663.07     39.93 o 
  -4   8   2      651.55      567.56     12.22 o 
  -3   8   2     1538.97     1607.01     26.06 o 
  -2   8   2      129.17      127.53      4.38 o 
  -1   8   2    12046.42    12611.45    147.86 o 
   0   8   2        1.31        2.56      1.20 o 
   1   8   2       17.24       26.18      2.58 o 
   2   8   2     1479.91     1420.16     20.00 o 
   3   8   2     1040.26     1009.95     22.81 o 
   4   8   2       37.66       34.00      4.43 o 
   5   8   2      462.15      489.76     14.05 o 
   6   8   2       52.50       57.51      4.34 o 
   7   8   2     1096.82     1092.32     22.14 o 
   8   8   2      107.22      151.76     13.17 o 
   9   8   2       77.55       66.56      5.24 o 
  10   8   2      174.01      167.78     11.01 o 
 -11   9   2        8.16       12.27      2.35 o 
 -10   9   2        1.40       -0.39      1.67 o 
  -9   9   2      527.86      555.79     13.65 o 
  -8   9   2        7.32       10.09      2.55 o 
  -7   9   2      303.30      323.74      7.86 o 
  -6   9   2       30.36       22.62      3.98 o 
  -5   9   2      291.97      292.40     14.20 o 
  -4   9   2     5083.11     5013.69     98.69 o 
  -3   9   2     9056.08     9264.42    199.44 o 
  -2   9   2      775.90      669.94     14.59 o 
  -1   9   2     3416.93     3507.23     53.26 o 
   0   9   2       20.14       14.75      2.00 o 
   1   9   2       43.15       42.61      3.35 o 
   2   9   2      243.52      216.28      6.63 o 
   3   9   2       10.70        3.64      2.67 o 
   4   9   2      743.11      607.97     17.79 o 
   5   9   2      925.43      931.35     20.96 o 
   6   9   2      306.63      265.71      7.96 o 
   7   9   2     1282.44     1276.23     39.76 o 
   8   9   2       10.90        4.61      3.67 o 
   9   9   2        0.30        2.78      1.88 o 
  10   9   2      158.89      171.75      6.16 o 
 -11  10   2       72.91       84.48      5.40 o 
 -10  10   2       51.95       63.61      4.55 o 
  -9  10   2        6.32        2.37      1.71 o 
  -8  10   2      381.40      336.67     10.89 o 
  -7  10   2     2979.87     2835.80     43.37 o 
  -6  10   2        5.67        3.67      1.66 o 
  -5  10   2      283.49      247.13     13.56 o 
  -4  10   2      964.10     1028.76     33.19 o 
  -3  10   2     1664.38     1729.30     71.42 o 
  -2  10   2     3894.53     3813.50     53.69 o 
  -1  10   2       76.03       68.28      4.24 o 
   0  10   2     1359.92     1311.96     22.29 o 
   1  10   2     2290.35     2270.33     27.65 o 
   2  10   2       10.17        6.22      2.15 o 
   3  10   2       69.94       91.16      6.49 o 
   4  10   2       97.65      117.32      7.61 o 
   5  10   2      237.07      232.28      9.75 o 
   6  10   2      305.10      260.35      9.27 o 
   7  10   2      387.87      351.85     15.03 o 
   8  10   2      546.34      532.35     21.11 o 
   9  10   2      150.45      135.04      6.97 o 
  10  10   2        1.07        1.40      0.89 o 
 -11  11   2      252.47      225.12      8.43 o 
 -10  11   2      201.12      236.94     12.67 o 
  -9  11   2      151.81      160.36      8.53 o 
  -8  11   2      195.10      221.46      8.58 o 
  -7  11   2      129.50      121.70      6.48 o 
  -6  11   2      199.15      213.99      6.70 o 
  -5  11   2       88.10      111.25      9.59 o 
  -4  11   2      633.03      577.95     25.10 o 
  -3  11   2       28.75       61.61      9.49 o 
  -2  11   2      282.90      250.32     11.82 o 
  -1  11   2      976.77     1007.26     19.96 o 
   0  11   2       54.81       47.75      3.70 o 
   1  11   2     2185.65     2106.31     26.95 o 
   2  11   2       42.50       38.86      3.55 o 
   3  11   2       13.04       10.09      5.87 o 
   4  11   2     3408.22     3115.36     80.78 o 
   5  11   2      590.32      558.56     14.94 o 
   6  11   2        1.34        6.67      2.03 o 
   7  11   2       62.43       48.83      4.37 o 
   8  11   2       87.47       98.10      6.80 o 
   9  11   2        0.19        2.37      1.49 o 
  10  11   2      188.91      192.74      9.67 o 
 -10  12   2      114.03      133.70      8.84 o 
  -9  12   2       55.37       63.78      5.31 o 
  -8  12   2        7.93        9.49      2.97 o 
  -7  12   2      593.40      559.65     18.92 o 
  -6  12   2      503.61      504.27      9.92 o 
  -5  12   2      663.50      583.62     23.33 o 
  -4  12   2     1583.78     1659.22     48.41 o 
  -3  12   2      496.37      466.45     25.89 o 
  -2  12   2      936.93     1021.33     27.36 o 
  -1  12   2        7.83       22.14      7.84 o 
   0  12   2     1007.85     1071.64     20.95 o 
   1  12   2      774.09      665.58     17.73 o 
   2  12   2      193.54      206.87      8.46 o 
   3  12   2        2.01       10.54      6.37 o 
   4  12   2       31.21       38.69      8.99 o 
   5  12   2       31.51       31.71      3.73 o 
   6  12   2      707.70      632.02     21.25 o 
   7  12   2      339.33      300.88     12.66 o 
   8  12   2       20.11       17.34      2.67 o 
   9  12   2      264.08      261.15      7.82 o 
  10  12   2       96.04       98.23      4.01 o 
 -10  13   2      398.68      408.86     15.31 o 
  -9  13   2       36.54       39.65      4.14 o 
  -8  13   2      304.10      342.68     13.41 o 
  -7  13   2      607.48      646.07     28.06 o 
  -6  13   2       30.05       20.82      2.41 o 
  -5  13   2      938.30      960.56     12.75 o 
  -4  13   2       21.34       27.49      6.51 o 
  -3  13   2     5404.96     5392.76    120.53 o 
  -2  13   2    10842.92    11204.60    212.05 o 
  -1  13   2       87.84      100.12     11.52 o 
   0  13   2       21.31       30.95      2.91 o 
   1  13   2        6.14        6.35      1.82 o 
   2  13   2      348.67      273.35     17.39 o 
   3  13   2       26.56       29.02      8.94 o 
   4  13   2       23.68       20.59      3.52 o 
   5  13   2      382.60      365.29     12.30 o 
   6  13   2      574.88      478.56     18.27 o 
   7  13   2       89.88       91.51     10.81 o 
   8  13   2       57.37       54.92      3.81 o 
   9  13   2        7.91        9.38      1.36 o 
 -10  14   2       16.75       17.75      1.95 o 
  -9  14   2       55.57       50.98      4.37 o 
  -8  14   2      237.94      264.10     11.39 o 
  -7  14   2       69.73       66.21      8.58 o 
  -6  14   2      323.23      353.35      9.39 o 
  -5  14   2      772.98      788.13     11.49 o 
  -4  14   2     1036.88      991.46     19.78 o 
  -3  14   2      338.89      305.14     21.89 o 
  -2  14   2        9.68       12.73      7.48 o 
  -1  14   2       49.85       55.45      9.51 o 
   0  14   2     1176.68     1167.69     20.01 o 
   1  14   2      285.52      241.46     10.32 o 
   2  14   2       23.76       20.53      6.58 o 
   3  14   2      224.18      231.70     19.86 o 
   4  14   2       27.05       20.88      2.68 o 
   5  14   2      180.75      139.97     12.02 o 
   6  14   2        1.46        4.12      2.97 o 
   7  14   2        0.89        4.40      2.10 o 
   8  14   2       49.16       48.26      3.42 o 
   9  14   2       15.98       18.07      1.57 o 
 -10  15   2        2.34        3.20      0.89 o 
  -9  15   2       48.52       60.98      4.42 o 
  -8  15   2        4.45        5.13      2.28 o 
  -7  15   2       72.67       71.97      6.31 o 
  -6  15   2       52.11       47.03      3.44 o 
  -5  15   2      596.78      621.13     13.24 o 
  -4  15   2     7919.83     8144.08    149.08 o 
  -3  15   2        0.76        3.88      6.73 o 
  -2  15   2     3950.72     4020.19    100.13 o 
  -1  15   2      324.82      325.02     19.08 o 
   0  15   2     2150.61     2117.79     39.50 o 
   1  15   2       21.25       27.23      4.25 o 
   2  15   2      383.90      341.81     22.24 o 
   3  15   2       27.76       31.63      3.19 o 
   4  15   2     1245.75     1186.49     25.52 o 
   5  15   2      110.52      106.97      6.14 o 
   6  15   2      714.59      711.02     21.60 o 
   7  15   2        7.31        5.77      2.30 o 
   8  15   2       81.17       82.75      4.10 o 
   9  15   2      219.99      237.42     23.45 o 
  -9  16   2        4.83        4.60      1.92 o 
  -8  16   2      124.72      121.54      7.36 o 
  -7  16   2      186.13      204.23      9.99 o 
  -6  16   2        5.28        5.10      1.78 o 
  -5  16   2      525.04      497.75     10.81 o 
  -4  16   2       80.45       87.08      7.13 o 
  -3  16   2        0.79       -0.69      1.64 o 
  -2  16   2       10.95        9.19      1.77 o 
  -1  16   2      208.29      202.69     11.29 o 
   0  16   2       42.69       40.42      5.49 o 
   1  16   2       53.62       40.71      8.47 o 
   2  16   2       36.97       33.32      3.55 o 
   3  16   2      178.04      169.70      6.63 o 
   4  16   2       34.47       32.23      2.83 o 
   5  16   2      267.86      244.13     13.87 o 
   6  16   2       67.46       59.73      4.33 o 
   7  16   2       40.34       32.25      4.31 o 
   8  16   2        1.43        2.68      1.76 o 
   9  16   2        0.73        0.40      1.01 o 
  -9  17   2      118.18      121.45      4.97 o 
  -8  17   2      149.51      162.45      6.92 o 
  -7  17   2       40.94       44.87      4.44 o 
  -6  17   2        4.32       -1.79      1.79 o 
  -5  17   2        0.36        0.11      1.35 o 
  -4  17   2      497.47      558.25     14.05 o 
  -3  17   2      464.71      475.98      9.79 o 
  -2  17   2      380.98      328.39      7.94 o 
  -1  17   2       29.97       41.61      2.95 o 
   0  17   2      447.31      406.58      9.05 o 
   1  17   2        8.60        7.27      1.63 o 
   2  17   2      462.23      423.70     10.06 o 
   3  17   2       70.42       70.43      6.99 o 
   4  17   2     1274.92     1296.61     22.61 o 
   5  17   2       22.63       20.47      2.62 o 
   6  17   2      151.89      169.26      6.82 o 
   7  17   2      271.43      276.55      7.89 o 
   8  17   2       39.65       32.65      2.83 o 
  -9  18   2        6.93        6.91      1.83 o 
  -8  18   2       43.39       47.73      2.75 o 
  -7  18   2       69.55       70.90      5.02 o 
  -6  18   2      142.58      129.82     11.30 o 
  -5  18   2      153.98      161.12      6.30 o 
  -4  18   2       52.79       38.44      3.63 o 
  -3  18   2      103.61      130.92      5.36 o 
  -2  18   2      700.39      614.53     13.02 o 
  -1  18   2      872.17      894.98     13.37 o 
   0  18   2       16.11       16.34      2.48 o 
   1  18   2       98.39      109.79      5.01 o 
   2  18   2      108.57       95.22      5.02 o 
   3  18   2      540.00      537.22     16.20 o 
   4  18   2        4.64        7.90      2.57 o 
   5  18   2      314.47      330.96     12.83 o 
   6  18   2       39.46       38.13      3.06 o 
   7  18   2       45.93       45.21      3.90 o 
   8  18   2      141.42      141.60      6.10 o 
  -8  19   2      880.72      841.27     63.43 o 
  -7  19   2       30.86       31.28      3.27 o 
  -6  19   2       11.17        6.87      3.22 o 
  -5  19   2      191.74      205.01      6.88 o 
  -4  19   2       11.31       11.72      3.00 o 
  -3  19   2      207.49      218.21      6.97 o 
  -2  19   2      105.85       88.28      4.44 o 
  -1  19   2      392.52      416.02      9.84 o 
   0  19   2      851.05      898.71     23.86 o 
   1  19   2       34.47       28.14      2.49 o 
   2  19   2     1351.35     1409.32     22.58 o 
   3  19   2       12.50       14.43      2.91 o 
   4  19   2       34.40       33.86      3.33 o 
   5  19   2       95.98       96.52      6.37 o 
   6  19   2        1.26        1.91      2.96 o 
   7  19   2       37.10       39.31      3.33 o 
  -8  20   2      319.20      358.48     11.93 o 
  -7  20   2        1.57       -0.63      3.63 o 
  -6  20   2      161.64      166.99      7.72 o 
  -5  20   2      343.55      365.44      9.39 o 
  -4  20   2       47.45       47.89      3.94 o 
  -3  20   2        1.62       -0.66      1.33 o 
  -2  20   2       90.44       74.06      4.09 o 
  -1  20   2        0.51        1.59      1.35 o 
   0  20   2      679.79      632.51     12.45 o 
   1  20   2      857.65      803.97     13.93 o 
   2  20   2      316.56      296.66      7.81 o 
   3  20   2      154.59      144.34      8.84 o 
   4  20   2      560.25      568.53     15.65 o 
   5  20   2       22.84       15.45      1.91 o 
   6  20   2       38.85       48.78      3.79 o 
   7  20   2      343.03      368.18     19.44 o 
  -7  21   2       48.79       37.39      3.48 o 
  -6  21   2        0.25        1.33      1.52 o 
  -5  21   2        5.40       10.23      1.71 o 
  -4  21   2      985.92      874.78     15.95 o 
  -3  21   2      243.94      252.06     10.43 o 
  -2  21   2      117.31      128.55      5.26 o 
  -1  21   2       67.90       80.39      4.25 o 
   0  21   2      269.05      249.88      7.44 o 
   1  21   2      372.14      395.56      9.16 o 
   2  21   2       75.33       89.57      4.13 o 
   3  21   2       10.22       10.45      1.96 o 
   4  21   2       15.33       15.10      2.61 o 
   5  21   2      136.08      119.31      5.53 o 
   6  21   2       22.64       15.26      3.10 o 
   7  21   2       91.69       86.79      5.02 o 
  -7  22   2        1.04       -0.77      1.21 o 
  -6  22   2        1.38        5.15      1.43 o 
  -5  22   2      135.68      136.11      9.73 o 
  -4  22   2        0.16        0.11      0.98 o 
  -3  22   2       35.28       38.68      4.05 o 
  -2  22   2        9.92        7.40      1.91 o 
  -1  22   2       91.62      106.48      4.70 o 
   0  22   2      846.06      906.91     14.92 o 
   1  22   2      310.42      304.82      6.82 o 
   2  22   2      264.72      253.94      6.62 o 
   3  22   2      100.26       85.39      5.94 o 
   4  22   2       88.54       95.58      5.89 o 
   5  22   2       49.66       38.90      4.71 o 
   6  22   2       67.09       56.26      3.13 o 
  -6  23   2       95.81       77.27      4.70 o 
  -5  23   2       80.83       82.79      7.53 o 
  -4  23   2       17.77       15.80      2.11 o 
  -3  23   2        1.40       -0.45      1.25 o 
  -2  23   2      164.05      180.01      6.58 o 
  -1  23   2       35.76       33.24      2.27 o 
   0  23   2       43.44       47.40      3.03 o 
   1  23   2       29.66       34.76      2.60 o 
   2  23   2        1.71        1.93      1.23 o 
   3  23   2      194.82      180.49      7.19 o 
   4  23   2      115.29      142.54      5.76 o 
   5  23   2        9.73        9.90      1.63 o 
  -5  24   2       11.13        8.07      2.18 o 
  -4  24   2      106.88      110.47      7.74 o 
  -3  24   2      248.16      259.02      8.17 o 
  -2  24   2       56.13       46.20      3.71 o 
  -1  24   2      284.02      295.42      6.72 o 
   0  24   2      144.41      156.35      5.04 o 
   1  24   2      555.49      604.82     10.26 o 
   2  24   2        7.01        9.72      1.58 o 
   3  24   2       53.38       52.69      2.88 o 
   4  24   2      132.09      125.94      3.87 o 
   5  24   2        0.95        0.91      0.90 o 
  -5  25   2       31.24       39.25      3.06 o 
  -4  25   2        0.00       -1.07      1.07 o 
  -3  25   2       98.28       93.16      4.25 o 
  -2  25   2       19.45       18.68      1.80 o 
  -1  25   2       78.80       82.67      3.83 o 
   0  25   2       90.16      101.44      4.20 o 
   1  25   2       10.62        8.40      1.48 o 
   2  25   2      393.38      399.56     10.29 o 
   3  25   2      146.23      169.58      5.72 o 
   4  25   2       64.62       64.15      4.41 o 
  -4  26   2      217.33      200.91      7.36 o 
  -3  26   2       10.64        6.92      1.82 o 
  -2  26   2      182.39      190.88      7.00 o 
  -1  26   2      249.78      260.54     21.39 o 
   0  26   2       70.46       74.67      3.46 o 
   1  26   2       12.19       12.47      1.39 o 
   2  26   2      179.46      210.54      7.21 o 
   3  26   2       61.26       64.61      4.18 o 
  -2  27   2       15.38        9.22      1.58 o 
  -1  27   2       32.26       30.39      2.72 o 
   0  27   2        4.66        6.13      1.71 o 
   1  27   2      148.27      144.82      6.51 o 
 -11   0   3      497.33      592.98     22.38 o 
  -9   0   3     1080.07     1129.43     37.50 o 
  -7   0   3      204.28      153.50     10.36 o 
  -5   0   3     1123.94     1088.18     27.33 o 
  -3   0   3     3861.71     3919.98     68.77 o 
  -1   0   3     1635.69     1580.43     28.35 o 
   1   0   3     1298.67     1314.18     14.12 o 
   3   0   3     3912.91     4349.21     55.55 o 
   5   0   3      552.87      639.80     26.57 o 
   7   0   3     2427.32     2327.96     57.84 o 
   9   0   3       90.31       79.98      8.18 o 
 -12   1   3        0.26        5.66      1.32 o 
 -11   1   3      231.23      241.33      9.66 o 
 -10   1   3      152.72      162.62      6.96 o 
  -9   1   3       71.78       75.66      6.37 o 
  -8   1   3      750.00      716.55     15.71 o 
  -7   1   3        9.46       12.18      4.43 o 
  -6   1   3     1665.02     1750.57     35.28 o 
  -5   1   3     1073.17     1313.65     22.13 o 
  -4   1   3     3428.58     3726.71     48.15 o 
  -3   1   3      355.53      326.96      7.34 o 
  -2   1   3     1334.80     1374.06     87.71 o 
  -1   1   3     8785.65     9009.15    144.48 o 
   0   1   3    29857.07    31284.02    349.44 o 
   1   1   3     1846.52     1767.80     16.05 o 
   2   1   3     1739.96     1718.56     13.72 o 
   3   1   3      618.33      667.38     10.94 o 
   4   1   3      489.77      408.00     14.25 o 
   5   1   3      146.06      173.93      9.45 o 
   6   1   3     1226.11     1264.36     28.39 o 
   7   1   3       27.32       22.29      3.86 o 
   8   1   3      147.74      142.13     13.01 o 
   9   1   3       87.30       96.22      6.29 o 
  10   1   3        4.32        6.46      1.68 o 
 -12   2   3       12.17       12.55      2.10 o 
 -11   2   3        0.47        1.61      1.35 o 
 -10   2   3      395.30      431.90     10.36 o 
  -9   2   3       13.51       15.12      3.25 o 
  -8   2   3      252.74      255.83      8.77 o 
  -7   2   3      261.97      232.99     12.03 o 
  -6   2   3     1666.65     1924.56     88.69 o 
  -5   2   3      270.35      260.54      8.12 o 
  -4   2   3      521.29      563.37     12.32 o 
  -3   2   3      263.83      273.29      6.69 o 
  -2   2   3     1995.81     2019.48     26.42 o 
  -1   2   3     2032.66     2040.22     42.41 o 
   0   2   3      744.61      739.70     17.55 o 
   1   2   3      561.26      496.98      8.07 o 
   2   2   3      582.64      532.78      7.15 o 
   3   2   3      329.69      284.05      6.79 o 
   4   2   3     3603.57     4064.81     52.37 o 
   5   2   3      412.77      353.04     13.49 o 
   6   2   3      463.91      450.52     15.57 o 
   7   2   3        0.89        2.04      2.47 o 
   8   2   3       94.83      112.63      7.34 o 
   9   2   3      426.70      430.53     13.49 o 
  10   2   3        0.59        1.54      1.64 o 
 -11   3   3        9.04        8.59      1.93 o 
 -10   3   3        0.52        0.72      1.82 o 
  -9   3   3      160.33      149.88      8.75 o 
  -8   3   3     1790.81     1803.29     27.58 o 
  -7   3   3        6.24        7.01      2.19 o 
  -6   3   3     1171.31     1135.76     21.76 o 
  -5   3   3     2429.50     2893.90     67.50 o 
  -4   3   3       30.13       40.07      2.83 o 
  -3   3   3     1967.68     2096.83     28.72 o 
  -2   3   3     8104.26     8030.11    131.49 o 
  -1   3   3      897.41      891.42     13.00 o 
   0   3   3     6051.99     5944.42     68.85 o 
   1   3   3     8309.12     8420.49     68.72 o 
   2   3   3     4538.42     4641.29     40.86 o 
   3   3   3        1.52        5.82      1.63 o 
   4   3   3     1142.09     1142.93     20.38 o 
   5   3   3        0.20        2.20      2.48 o 
   6   3   3     1268.12     1273.99     41.10 o 
   7   3   3      112.29      111.59      6.03 o 
   8   3   3      161.74      144.89      8.24 o 
   9   3   3        0.01       -2.04      2.57 o 
  10   3   3      152.24      153.83      6.51 o 
 -11   4   3       44.37       46.01      3.13 o 
 -10   4   3       50.04       44.74      5.88 o 
  -9   4   3       26.73       23.17      3.64 o 
  -8   4   3     1791.19     1782.75     23.53 o 
  -7   4   3      796.43      822.18     26.31 o 
  -6   4   3      248.65      268.76     12.88 o 
  -5   4   3     1494.03     1581.26     35.95 o 
  -4   4   3     7302.52     7927.55    134.45 o 
  -3   4   3      269.03      284.19      9.81 o 
  -2   4   3      236.27      230.11      5.78 o 
  -1   4   3      108.02      105.50      3.57 o 
   0   4   3     2093.33     1922.59     29.40 o 
   1   4   3        8.48       19.98      1.59 o 
   2   4   3     2942.97     2879.61     35.89 o 
   3   4   3     5493.93     5486.62     76.63 o 
   4   4   3     1095.81     1091.39     24.76 o 
   5   4   3      325.79      344.13     12.98 o 
   6   4   3       10.07       21.38      5.05 o 
   7   4   3      104.44      102.38      7.55 o 
   8   4   3       21.46       22.17      2.79 o 
   9   4   3       92.24       86.61      4.60 o 
  10   4   3      163.49      147.08      7.33 o 
 -11   5   3      187.64      197.20      6.26 o 
 -10   5   3      451.92      436.73     11.59 o 
  -9   5   3       10.46        7.88      2.07 o 
  -8   5   3        5.53        0.76      2.58 o 
  -7   5   3      649.60      653.24     16.88 o 
  -6   5   3       83.16       80.41      7.00 o 
  -5   5   3        0.34        0.74      1.29 o 
  -4   5   3     1484.03     1624.22     34.98 o 
  -3   5   3      151.02      155.70      5.12 o 
  -2   5   3     3020.66     2991.09     52.24 o 
  -1   5   3        1.67        6.62      1.40 o 
   0   5   3     4705.70     4380.46     44.12 o 
   1   5   3       51.58       58.46      5.19 o 
   2   5   3      693.23      711.64     11.83 o 
   3   5   3      134.03      133.15      5.75 o 
   4   5   3     2497.04     2596.14     38.46 o 
   5   5   3      509.91      572.60     16.80 o 
   6   5   3     1525.04     1586.30     31.82 o 
   7   5   3       37.58       37.00      4.87 o 
   8   5   3        0.34       -1.12      2.28 o 
   9   5   3       36.15       34.21      2.89 o 
  10   5   3       17.17       16.92      3.35 o 
 -11   6   3       89.07       97.24      4.84 o 
 -10   6   3       25.20       29.59      2.58 o 
  -9   6   3       23.17       20.44      2.47 o 
  -8   6   3        7.17       13.46      3.20 o 
  -7   6   3     1765.58     1674.70     60.13 o 
  -6   6   3     2079.29     2023.55     46.47 o 
  -5   6   3      633.34      630.15     25.68 o 
  -4   6   3      535.56      478.27     23.96 o 
  -3   6   3     1518.30     1694.94     25.11 o 
  -2   6   3      927.72      879.28     15.60 o 
  -1   6   3       20.84       22.72      1.71 o 
   0   6   3     1783.48     1698.98     20.12 o 
   1   6   3     8232.19     7762.23     98.54 o 
   2   6   3     1614.31     1492.36     19.92 o 
   3   6   3      339.20      307.90      8.88 o 
   4   6   3      342.80      371.70      9.75 o 
   5   6   3      125.07      123.31     11.87 o 
   6   6   3       79.22       67.60      4.34 o 
   7   6   3      410.59      411.36     33.01 o 
   8   6   3       65.71       62.06      8.21 o 
   9   6   3       28.54       17.31      2.07 o 
  10   6   3      128.33      130.61      8.34 o 
 -11   7   3       24.09       16.53      2.27 o 
 -10   7   3       19.90       14.56      2.22 o 
  -9   7   3        6.07        4.02      1.84 o 
  -8   7   3       98.34      105.20      5.08 o 
  -7   7   3      131.36      131.10      5.36 o 
  -6   7   3       14.44       16.41      3.59 o 
  -5   7   3      114.27      106.47      4.90 o 
  -4   7   3      498.33      593.40     26.38 o 
  -3   7   3      448.66      402.53      7.50 o 
  -2   7   3      533.99      582.40     11.75 o 
  -1   7   3      889.00      807.73     12.18 o 
   0   7   3      821.61      769.42     10.62 o 
   1   7   3     1628.31     1571.19     16.41 o 
   2   7   3      877.18      934.83     16.98 o 
   3   7   3     1326.33     1488.98     22.71 o 
   4   7   3       14.10       12.86      2.16 o 
   5   7   3      484.15      478.25     13.48 o 
   6   7   3      735.54      717.25     14.69 o 
   7   7   3        0.45       -1.12      3.37 o 
   8   7   3        5.39        3.21      2.41 o 
   9   7   3        4.06        4.42      1.70 o 
  10   7   3        4.20        8.98      1.40 o 
 -11   8   3       45.56       47.56      3.29 o 
 -10   8   3      213.83      209.88      9.00 o 
  -9   8   3      340.72      408.82      9.92 o 
  -8   8   3      613.48      663.76     13.17 o 
  -7   8   3       91.54       98.50      4.26 o 
  -6   8   3        6.60       10.58      2.93 o 
  -5   8   3      197.41      210.86     11.09 o 
  -4   8   3      468.66      361.07      9.47 o 
  -3   8   3       19.32       17.87      1.59 o 
  -2   8   3      421.43      495.14      9.15 o 
  -1   8   3       89.23      107.07      3.90 o 
   0   8   3      600.96      581.20     33.76 o 
   1   8   3     3913.96     3769.51     40.35 o 
   2   8   3      470.52      448.23      8.94 o 
   3   8   3     3593.20     3676.87     76.74 o 
   4   8   3      307.56      331.90     12.89 o 
   5   8   3       48.01       38.46      4.34 o 
   6   8   3       17.55       19.39      2.62 o 
   7   8   3      621.12      559.78     27.92 o 
   8   8   3        2.88        0.98      2.11 o 
   9   8   3      336.11      343.34     11.47 o 
  10   8   3      278.45      258.85      9.69 o 
 -11   9   3       16.53       16.38      3.81 o 
 -10   9   3        0.03        1.52      1.45 o 
  -9   9   3        4.08        7.20      1.70 o 
  -8   9   3       14.97       12.69      2.33 o 
  -7   9   3       13.16       18.34      2.46 o 
  -6   9   3      174.46      179.42     11.06 o 
  -5   9   3        2.26        2.15      1.92 o 
  -4   9   3        0.05       -0.96      0.96 o 
  -3   9   3     1151.61     1145.91     17.73 o 
  -2   9   3     1091.95     1292.56     20.87 o 
  -1   9   3      870.68      764.80     16.17 o 
   0   9   3      295.42      297.39     16.70 o 
   1   9   3     1333.43     1274.01     26.24 o 
   2   9   3        5.24       -0.33      2.04 o 
   3   9   3     1908.57     2024.29     37.68 o 
   4   9   3      145.34      117.22      8.05 o 
   5   9   3        1.77        0.08      2.21 o 
   6   9   3      207.91      208.55      9.92 o 
   7   9   3       47.43       42.88      5.27 o 
   8   9   3       90.60       77.24      6.33 o 
   9   9   3       83.30       79.64      5.40 o 
  10   9   3        1.72        0.46      0.92 o 
 -11  10   3      403.77      434.76     14.04 o 
 -10  10   3        3.23        3.25      1.72 o 
  -9  10   3       75.75       79.59      4.89 o 
  -8  10   3       49.60       38.51      4.58 o 
  -7  10   3     1857.60     2112.41     67.18 o 
  -6  10   3       86.88       78.23      4.03 o 
  -5  10   3      291.97      297.35     14.42 o 
  -4  10   3      951.48     1047.09     30.89 o 
  -3  10   3       19.19        9.29      1.95 o 
  -2  10   3      162.92      171.67      7.26 o 
  -1  10   3     1628.74     1669.72     29.33 o 
   0  10   3       17.84        8.80      1.95 o 
   1  10   3     1476.99     1571.38     21.29 o 
   2  10   3      607.08      533.56     11.75 o 
   3  10   3     2165.86     2282.78     41.71 o 
   4  10   3      663.31      617.34     19.07 o 
   5  10   3       68.91       64.90      5.17 o 
   6  10   3      861.08      730.29     22.29 o 
   7  10   3      229.68      218.36     11.52 o 
   8  10   3        1.50        4.68      2.01 o 
   9  10   3      307.48      335.71     10.64 o 
  10  10   3       90.66       86.06      5.16 o 
 -11  11   3        4.76        4.97      1.49 o 
 -10  11   3       46.39       39.18      3.64 o 
  -9  11   3      164.75      177.80      9.04 o 
  -8  11   3       83.79      101.50      7.36 o 
  -7  11   3     1111.47     1172.50     55.62 o 
  -6  11   3      547.41      512.22     10.90 o 
  -5  11   3        3.92        6.47      2.44 o 
  -4  11   3      115.10      118.13      9.72 o 
  -3  11   3      769.94      685.49     29.62 o 
  -2  11   3      852.87      756.00     29.70 o 
  -1  11   3      108.65       95.25      5.59 o 
   0  11   3      100.38       89.89      5.26 o 
   1  11   3     1403.88     1423.08     20.62 o 
   2  11   3     1391.09     1423.26     30.87 o 
   3  11   3      947.26      943.83     37.11 o 
   4  11   3      431.64      411.93     24.68 o 
   5  11   3       16.10       10.33      2.47 o 
   6  11   3      357.67      316.17     13.99 o 
   7  11   3       12.32       15.47      2.68 o 
   8  11   3        6.43        4.99      2.60 o 
   9  11   3        0.01        2.18      1.15 o 
  10  11   3        7.34        9.98      1.62 o 
 -10  12   3       27.82       35.38      3.34 o 
  -9  12   3      388.71      448.79     14.31 o 
  -8  12   3       46.48       48.62      5.29 o 
  -7  12   3        0.60       -0.66      2.28 o 
  -6  12   3        3.14        0.44      1.34 o 
  -5  12   3      308.40      311.73     10.18 o 
  -4  12   3     3139.84     3310.65     73.13 o 
  -3  12   3      843.11      740.46     29.97 o 
  -2  12   3      723.07      735.93     17.89 o 
  -1  12   3       13.27       13.15      4.69 o 
   0  12   3      390.90      343.64     11.06 o 
   1  12   3      224.28      225.99      9.21 o 
   2  12   3      221.64      278.75     17.03 o 
   3  12   3       58.35       55.05      9.63 o 
   4  12   3     2293.53     2142.53     63.45 o 
   5  12   3       65.18       63.35      5.19 o 
   6  12   3       52.37       39.13      7.03 o 
   7  12   3       73.23       45.84      5.50 o 
   8  12   3       15.47       14.28      1.73 o 
   9  12   3       53.23       59.55      3.04 o 
 -10  13   3        7.17        5.48      1.58 o 
  -9  13   3       33.85       43.71      4.52 o 
  -8  13   3       95.51       86.75      6.87 o 
  -7  13   3      133.46      157.90      6.21 o 
  -6  13   3      298.36      280.58      8.41 o 
  -5  13   3      415.88      416.56      8.57 o 
  -4  13   3      113.26      107.77     10.09 o 
  -3  13   3     1639.20     1590.95     48.55 o 
  -2  13   3      116.21      125.30      8.11 o 
  -1  13   3      125.81      145.16      7.64 o 
   0  13   3       49.82       42.74      3.49 o 
   1  13   3      180.51      168.49      8.21 o 
   2  13   3      159.89      159.67     13.80 o 
   3  13   3     1097.14      947.24     40.15 o 
   4  13   3        1.31        7.04      2.87 o 
   5  13   3      390.84      380.10     23.63 o 
   6  13   3      246.47      265.89     19.56 o 
   7  13   3       16.64       13.87      2.44 o 
   8  13   3       18.82       22.59      2.42 o 
   9  13   3        4.15        4.16      1.40 o 
 -10  14   3      101.35      119.67      7.13 o 
  -9  14   3       14.02        6.99      2.46 o 
  -8  14   3        0.65        4.16      2.92 o 
  -7  14   3       39.42       41.62      4.08 o 
  -6  14   3      229.98      249.42      7.93 o 
  -5  14   3     1423.56     1513.85     17.34 o 
  -4  14   3      543.90      533.42     14.01 o 
  -3  14   3      569.11      505.15     25.32 o 
  -2  14   3      344.15      297.64     20.59 o 
  -1  14   3      279.82      296.26     11.41 o 
   0  14   3      574.20      548.43     13.10 o 
   1  14   3       48.73       40.72      7.27 o 
   2  14   3      308.59      286.73     19.33 o 
   3  14   3       22.50       19.38      3.04 o 
   4  14   3       57.90       52.76      4.62 o 
   5  14   3      544.13      485.40     17.37 o 
   6  14   3      527.59      495.05     13.24 o 
   7  14   3       51.95       65.37      4.37 o 
   8  14   3      501.02      467.73     10.18 o 
   9  14   3       18.06       14.97      1.72 o 
 -10  15   3        1.90        3.19      0.90 o 
  -9  15   3      296.91      319.57     10.31 o 
  -8  15   3       32.20       21.32      4.27 o 
  -7  15   3        8.67       16.13      3.42 o 
  -6  15   3      354.85      380.02     10.41 o 
  -5  15   3      291.31      265.42      7.86 o 
  -4  15   3     1157.00     1263.89     24.01 o 
  -3  15   3      200.71      185.90      5.69 o 
  -2  15   3      150.46      113.47     13.82 o 
  -1  15   3      998.39      989.68     23.32 o 
   0  15   3       63.56       69.28      5.54 o 
   1  15   3      258.57      251.66     17.45 o 
   2  15   3      186.57      185.16      9.78 o 
   3  15   3     1251.75     1207.00     16.80 o 
   4  15   3       23.04       19.00      3.04 o 
   5  15   3      231.21      250.71      9.21 o 
   6  15   3      113.86      102.71      5.72 o 
   7  15   3      127.80      110.02      5.36 o 
   8  15   3       65.57       58.24      3.17 o 
   9  15   3      127.76      132.81      6.59 o 
  -9  16   3      188.71      231.82      7.94 o 
  -8  16   3      130.36      135.60      7.29 o 
  -7  16   3      248.62      225.96     10.36 o 
  -6  16   3       30.98       32.77      2.93 o 
  -5  16   3      392.80      400.31      9.83 o 
  -4  16   3      440.20      389.97     10.23 o 
  -3  16   3       15.31       18.00      2.14 o 
  -2  16   3       30.63       35.86      2.67 o 
  -1  16   3      412.26      401.81     10.04 o 
   0  16   3       17.93       20.92      3.55 o 
   1  16   3       19.71       32.28      3.24 o 
   2  16   3     1198.26     1170.35     21.00 o 
   3  16   3        4.19        5.59      1.73 o 
   4  16   3      461.15      426.86     11.95 o 
   5  16   3      604.21      585.45     14.34 o 
   6  16   3       61.34       43.21      3.62 o 
   7  16   3        8.79       10.42      1.87 o 
   8  16   3       20.13       18.97      1.74 o 
  -9  17   3      413.56      431.68     13.54 o 
  -8  17   3       59.40       58.17      4.38 o 
  -7  17   3      473.79      468.38     23.97 o 
  -6  17   3      362.83      352.87     10.52 o 
  -5  17   3      763.25      769.49     14.18 o 
  -4  17   3      987.24     1048.32     22.20 o 
  -3  17   3      544.38      512.67     10.19 o 
  -2  17   3      417.29      405.13     11.23 o 
  -1  17   3      354.73      338.29      9.55 o 
   0  17   3      547.05      505.03     15.33 o 
   1  17   3      700.68      707.36     13.20 o 
   2  17   3      135.68      130.51      6.65 o 
   3  17   3       49.39       47.55      3.23 o 
   4  17   3      261.45      273.84      9.25 o 
   5  17   3       48.03       50.58      4.52 o 
   6  17   3      111.56       84.60      4.81 o 
   7  17   3       34.86       26.59      2.36 o 
   8  17   3       36.52       30.90      2.21 o 
  -9  18   3       10.06       14.43      2.30 o 
  -8  18   3       23.23       20.07      2.47 o 
  -7  18   3       88.28       91.71      5.58 o 
  -6  18   3       12.91       13.42      2.43 o 
  -5  18   3      121.83      147.57      5.67 o 
  -4  18   3     2308.54     2526.43    102.03 o 
  -3  18   3      136.96      151.69      5.97 o 
  -2  18   3        0.40       -0.02      1.54 o 
  -1  18   3       98.93       95.15      4.20 o 
   0  18   3      165.21      180.49      6.32 o 
   1  18   3     1518.59     1512.21     23.49 o 
   2  18   3      208.63      223.59      9.78 o 
   3  18   3      496.77      497.06     10.49 o 
   4  18   3      189.33      206.40      6.44 o 
   5  18   3      115.69      114.08      5.60 o 
   6  18   3        5.48        3.19      1.76 o 
   7  18   3        1.79        1.97      0.92 o 
   8  18   3        7.68       11.13      1.97 o 
  -8  19   3       55.96       59.99      2.92 o 
  -7  19   3      131.52      136.61      9.57 o 
  -6  19   3     1300.64     1285.82     35.31 o 
  -5  19   3        2.33        3.02      1.42 o 
  -4  19   3      150.36      156.28      8.89 o 
  -3  19   3      283.40      322.94      8.73 o 
  -2  19   3      116.17      103.25      5.42 o 
  -1  19   3      192.93      202.45      6.68 o 
   0  19   3      412.29      360.93      7.89 o 
   1  19   3      106.89      108.96      5.34 o 
   2  19   3        6.21        2.53      2.51 o 
   3  19   3        7.67        8.24      2.53 o 
   4  19   3      204.79      208.41      7.38 o 
   5  19   3       43.60       53.87      3.64 o 
   6  19   3       52.90       54.58      4.38 o 
   7  19   3       57.18       67.71      5.48 o 
  -8  20   3       19.30       21.70      2.76 o 
  -7  20   3      252.76      204.79      7.97 o 
  -6  20   3      693.52      665.64     14.58 o 
  -5  20   3      400.75      387.79     11.48 o 
  -4  20   3      235.03      221.39      8.88 o 
  -3  20   3       26.21       32.61      2.60 o 
  -2  20   3       41.64       35.79      2.98 o 
  -1  20   3       89.54      100.20      4.73 o 
   0  20   3      748.95      748.09     13.21 o 
   1  20   3      654.13      689.48     12.55 o 
   2  20   3       76.71       68.91      5.81 o 
   3  20   3      560.05      588.58     16.00 o 
   4  20   3      147.07      151.55      5.91 o 
   5  20   3       66.30       56.21      4.45 o 
   6  20   3       49.09       57.71      3.98 o 
   7  20   3       12.08        5.77      1.68 o 
  -7  21   3       17.08       11.38      1.88 o 
  -6  21   3       57.85       44.35      2.80 o 
  -5  21   3      462.77      412.60     10.94 o 
  -4  21   3       23.30       22.64      2.49 o 
  -3  21   3       28.29       28.80      3.90 o 
  -2  21   3       10.20        9.34      1.89 o 
  -1  21   3       25.70       30.57      2.71 o 
   0  21   3      133.42      157.55      5.00 o 
   1  21   3       43.79       51.59      2.88 o 
   2  21   3      323.11      328.49      9.43 o 
   3  21   3      225.90      230.39      7.38 o 
   4  21   3      127.10      115.88      4.60 o 
   5  21   3        3.58        4.03      2.00 o 
   6  21   3      107.07      101.10      5.79 o 
  -7  22   3        0.28        1.06      1.03 o 
  -6  22   3        1.54        5.33      1.92 o 
  -5  22   3       95.42       75.07      3.43 o 
  -4  22   3       62.91       73.57      4.02 o 
  -3  22   3       29.34       34.20      3.92 o 
  -2  22   3       49.04       47.33      3.56 o 
  -1  22   3        0.11       -0.33      1.42 o 
   0  22   3      663.43      695.56     12.49 o 
   1  22   3        5.52        8.41      1.81 o 
   2  22   3      372.71      363.79      8.21 o 
   3  22   3       35.15       39.47      2.87 o 
   4  22   3        2.87        3.52      2.45 o 
   5  22   3      188.13      179.93      6.39 o 
   6  22   3      129.52      137.49      6.54 o 
  -6  23   3      143.66      111.36      6.45 o 
  -5  23   3        2.76        5.01      4.09 o 
  -4  23   3       17.40       14.03      2.17 o 
  -3  23   3      259.63      276.30      8.25 o 
  -2  23   3        9.87        8.30      1.45 o 
  -1  23   3        6.93        8.74      1.65 o 
   0  23   3      570.21      580.17     10.72 o 
   1  23   3       51.48       55.61      2.59 o 
   2  23   3        1.48        2.32      1.03 o 
   3  23   3      184.17      182.84      4.85 o 
   4  23   3       48.63       52.44      3.53 o 
   5  23   3        9.79       11.77      1.50 o 
  -5  24   3      259.00      262.10     10.63 o 
  -4  24   3       51.41       46.10      4.21 o 
  -3  24   3       22.81       32.92      2.06 o 
  -2  24   3       13.32       12.76      2.38 o 
  -1  24   3       57.47       66.61      3.72 o 
   0  24   3       53.13       46.01      2.70 o 
   1  24   3       53.42       49.99      3.48 o 
   2  24   3        5.30        4.80      1.01 o 
   3  24   3      102.50      123.89      4.16 o 
   4  24   3        0.45        2.50      0.96 o 
  -5  25   3        2.08        3.76      1.21 o 
  -4  25   3        2.24        3.29      1.21 o 
  -3  25   3        9.61        8.27      1.22 o 
  -2  25   3      101.82      105.35      4.01 o 
  -1  25   3      128.38      145.11      6.07 o 
   0  25   3       96.68       99.22      3.92 o 
   1  25   3        9.23        8.97      2.11 o 
   2  25   3       65.98       56.72      6.10 o 
   3  25   3      135.59      124.76     10.01 o 
  -3  26   3      124.38      127.44      6.29 o 
  -2  26   3        5.09        3.36      0.81 o 
  -1  26   3        1.08        0.55      1.07 o 
   0  26   3       26.67       26.98      2.72 o 
   1  26   3        0.39        1.24      2.02 o 
   2  26   3        3.24        2.15      1.54 o 
  -1  27   3       12.21       12.29      1.90 o 
   0  27   3       41.60       42.86      7.89 o 
 -12   0   4      162.52      169.43      7.53 o 
 -10   0   4     1318.06     1383.24     41.14 o 
  -8   0   4      774.18      767.89     48.43 o 
  -6   0   4     4953.96     5313.02     99.80 o 
  -4   0   4     2617.44     3146.34     59.57 o 
  -2   0   4     3287.62     3675.40     63.95 o 
   0   0   4     9663.72     9796.28    159.56 o 
   2   0   4     6111.07     6167.03     98.38 o 
   4   0   4     3446.15     3558.91     82.31 o 
   6   0   4      463.29      498.93     15.85 o 
   8   0   4      431.68      494.85     21.38 o 
  10   0   4       14.96       13.49      2.83 o 
 -12   1   4        0.11        0.41      2.10 o 
 -11   1   4        8.13        5.63      2.24 o 
 -10   1   4       60.38       53.38      5.30 o 
  -9   1   4      340.54      321.58     12.99 o 
  -8   1   4      900.64      910.78     27.58 o 
  -7   1   4      663.45      703.78     19.59 o 
  -6   1   4      934.73     1002.49     20.25 o 
  -5   1   4      151.43      183.11      6.86 o 
  -4   1   4     2199.35     2599.59     36.16 o 
  -3   1   4     4432.38     4668.94     57.79 o 
  -2   1   4      174.66      182.22      4.94 o 
  -1   1   4     2473.21     2227.10     28.47 o 
   0   1   4      426.34      440.40     12.65 o 
   1   1   4      155.61      164.40      3.05 o 
   2   1   4     3479.49     3586.29     55.67 o 
   3   1   4      258.72      256.05     10.71 o 
   4   1   4      473.45      484.43     16.86 o 
   5   1   4     3049.47     3120.90     53.97 o 
   6   1   4       19.13       17.68      2.36 o 
   7   1   4       78.23       94.75      6.54 o 
   8   1   4       78.69       84.56      6.10 o 
   9   1   4       17.65        8.10      4.98 o 
  10   1   4      130.10      118.21      5.28 o 
 -12   2   4       65.71       69.07      3.23 o 
 -11   2   4      103.37      116.98      5.11 o 
 -10   2   4      163.68      171.88      9.02 o 
  -9   2   4       93.13       78.48      9.76 o 
  -8   2   4      251.09      248.48     11.67 o 
  -7   2   4      636.12      703.98     26.16 o 
  -6   2   4      147.47      112.84      5.98 o 
  -5   2   4        6.60       10.47      1.90 o 
  -4   2   4      100.13      165.64      6.75 o 
  -3   2   4       89.09      109.14      4.26 o 
  -2   2   4      380.01      457.46     11.87 o 
  -1   2   4        1.35       24.02     27.54 o 
   0   2   4       34.57       23.14      1.61 o 
   1   2   4      306.75      348.58      5.01 o 
   2   2   4     7565.72     7474.53     58.60 o 
   3   2   4      860.00      790.98     14.22 o 
   4   2   4      596.50      627.12     19.24 o 
   5   2   4       94.65       96.95      7.74 o 
   6   2   4      122.56      113.48      7.56 o 
   7   2   4        1.05        3.20      2.12 o 
   8   2   4      306.91      342.82     16.67 o 
   9   2   4       42.61       37.63      3.87 o 
  10   2   4      165.20      150.73      5.87 o 
 -12   3   4      225.80      241.25      8.82 o 
 -11   3   4        4.83       13.12      2.25 o 
 -10   3   4      384.89      390.35     11.39 o 
  -9   3   4     1276.76     1288.62     29.88 o 
  -8   3   4       37.31       48.09      2.95 o 
  -7   3   4      260.31      226.97     12.77 o 
  -6   3   4      103.67      106.58      5.78 o 
  -5   3   4      131.29      140.44      6.11 o 
  -4   3   4     1459.38     1569.77     41.38 o 
  -3   3   4      169.27      204.85      8.22 o 
  -2   3   4     2898.23     2985.66     38.07 o 
  -1   3   4     5163.94     5176.32     61.42 o 
   0   3   4      402.64      430.50      9.68 o 
   1   3   4     1599.93     1543.36     15.22 o 
   2   3   4     1930.07     2097.16     24.46 o 
   3   3   4      108.28      121.35      5.09 o 
   4   3   4      121.26      123.88      8.33 o 
   5   3   4      246.57      229.98     11.49 o 
   6   3   4      168.62      176.38      6.73 o 
   7   3   4     1566.25     1492.81     30.78 o 
   8   3   4       10.70       10.49      2.96 o 
   9   3   4       62.76       62.19      4.93 o 
  10   3   4       64.02       63.93      2.89 o 
 -11   4   4       50.50       55.52      4.12 o 
 -10   4   4      241.35      250.71      8.82 o 
  -9   4   4        3.11        2.42      1.88 o 
  -8   4   4      183.14      175.42      6.37 o 
  -7   4   4       17.03       19.05      2.06 o 
  -6   4   4      108.10      126.41      8.81 o 
  -5   4   4     1065.55     1191.83     29.97 o 
  -4   4   4     1948.32     1914.03     39.94 o 
  -3   4   4      625.41      621.91     11.92 o 
  -2   4   4      295.31      348.03      7.62 o 
  -1   4   4       91.51       95.98      5.30 o 
   0   4   4      380.36      345.32      5.33 o 
   1   4   4      112.14       83.32      2.19 o 
   2   4   4      138.02      173.70      3.96 o 
   3   4   4       44.31       80.50      3.58 o 
   4   4   4       43.16       39.65      4.96 o 
   5   4   4       34.80       26.78      4.54 o 
   6   4   4      646.33      605.29     22.83 o 
   7   4   4      196.05      175.30      9.86 o 
   8   4   4      592.67      567.77     13.75 o 
   9   4   4      119.25      111.19      6.26 o 
  10   4   4      354.18      349.58      9.02 o 
 -11   5   4      171.44      189.55      9.17 o 
 -10   5   4        0.08       -1.19      2.15 o 
  -9   5   4       11.13       11.16      2.43 o 
  -8   5   4        4.54        1.79      2.07 o 
  -7   5   4     1143.95     1114.65     24.96 o 
  -6   5   4       26.91       41.29      3.44 o 
  -5   5   4       48.39       29.21      4.69 o 
  -4   5   4     1388.93     1508.99     23.70 o 
  -3   5   4      650.79      642.15     12.37 o 
  -2   5   4      720.33      752.46     13.10 o 
  -1   5   4       81.35       80.30      3.14 o 
   0   5   4     1562.44     1577.36     17.73 o 
   1   5   4      105.28       85.94      3.28 o 
   2   5   4     1251.33     1390.26     19.42 o 
   3   5   4      132.50      106.07      4.34 o 
   4   5   4      849.71      879.23     22.38 o 
   5   5   4      650.76      564.06     17.78 o 
   6   5   4        1.05       -1.25      2.32 o 
   7   5   4       35.35       40.60      7.27 o 
   8   5   4      356.57      306.94      9.70 o 
   9   5   4        9.18        4.20      1.61 o 
  10   5   4        4.53        1.83      1.75 o 
 -11   6   4       17.57       17.69      2.32 o 
 -10   6   4       21.05       19.97      2.16 o 
  -9   6   4       98.93      101.47      4.94 o 
  -8   6   4      619.15      586.14     17.23 o 
  -7   6   4      701.00      728.14     11.94 o 
  -6   6   4      853.24      873.02     18.02 o 
  -5   6   4       89.05       95.41      4.85 o 
  -4   6   4      331.01      312.70      8.55 o 
  -3   6   4     5317.75     5464.44    107.65 o 
  -2   6   4      180.69      160.71      5.29 o 
  -1   6   4      219.57      268.29      5.64 o 
   0   6   4      270.45      275.64      5.38 o 
   1   6   4      298.93      250.63      6.09 o 
   2   6   4      814.61      986.86     23.38 o 
   3   6   4     1929.59     1960.20     23.92 o 
   4   6   4      175.02      182.90      9.33 o 
   5   6   4     3013.84     2889.77     89.04 o 
   6   6   4      235.66      224.39     11.82 o 
   7   6   4      776.65      700.55     46.20 o 
   8   6   4      246.24      275.81     19.27 o 
   9   6   4       33.65       40.85      3.65 o 
  10   6   4       48.92       55.36      3.26 o 
 -11   7   4      116.88      120.84      7.95 o 
 -10   7   4       15.35       16.11      1.87 o 
  -9   7   4        2.18        1.18      1.46 o 
  -8   7   4      437.14      489.69     11.25 o 
  -7   7   4     1350.97     1273.10     26.41 o 
  -6   7   4      205.31      170.54     10.57 o 
  -5   7   4       28.88       17.70      2.25 o 
  -4   7   4        0.32        0.11      0.96 o 
  -3   7   4      621.64      617.24     12.79 o 
  -2   7   4     2010.82     1925.79     22.85 o 
  -1   7   4       21.20       12.74      2.04 o 
   0   7   4      884.93      818.81     13.60 o 
   1   7   4     3496.91     3511.43     38.52 o 
   2   7   4      925.71     1052.63     16.52 o 
   3   7   4        9.96       44.29      3.07 o 
   4   7   4      115.89      120.99      7.42 o 
   5   7   4      118.12      146.56     13.41 o 
   6   7   4        1.50        0.21      3.07 o 
   7   7   4      588.06      479.07     17.90 o 
   8   7   4        0.58       -1.77      2.36 o 
   9   7   4       10.47       18.47      2.59 o 
  10   7   4       48.41       45.19      2.80 o 
 -11   8   4      111.26      112.04     10.43 o 
 -10   8   4      174.64      181.55      5.58 o 
  -9   8   4       40.15       42.57      3.12 o 
  -8   8   4       59.65       59.33      3.44 o 
  -7   8   4       81.10       64.17      3.02 o 
  -6   8   4     2020.65     1953.57     46.37 o 
  -5   8   4       50.60       60.12      4.09 o 
  -4   8   4      906.15      890.91     17.90 o 
  -3   8   4        6.04        2.43      0.95 o 
  -2   8   4       33.78       40.75      2.43 o 
  -1   8   4     1224.33     1205.44     16.68 o 
   0   8   4       17.20       18.69      1.81 o 
   1   8   4     4585.20     4293.04     94.40 o 
   2   8   4       21.41       17.50      2.69 o 
   3   8   4     2478.55     2462.08     80.76 o 
   4   8   4       69.15       48.12      5.26 o 
   5   8   4     1442.14     1313.59     25.53 o 
   6   8   4        0.13       -0.39      2.68 o 
   7   8   4        0.56        2.95      2.49 o 
   8   8   4      156.28      143.90      8.38 o 
   9   8   4       14.26       22.84      2.69 o 
  10   8   4      133.55      127.08      5.16 o 
 -11   9   4        9.46        8.08      1.54 o 
 -10   9   4      334.43      320.67      8.48 o 
  -9   9   4       14.51       23.70      3.76 o 
  -8   9   4       87.55       92.72      4.16 o 
  -7   9   4      331.35      344.08     10.70 o 
  -6   9   4      484.33      473.77     11.71 o 
  -5   9   4        4.67        3.54      2.42 o 
  -4   9   4      578.13      577.14     13.25 o 
  -3   9   4      164.88      152.38      4.85 o 
  -2   9   4     1104.17     1156.27     16.62 o 
  -1   9   4      259.85      240.90      6.48 o 
   0   9   4      867.92      786.14     23.44 o 
   1   9   4     1525.62     1598.29     27.10 o 
   2   9   4     2461.15     2544.50     39.93 o 
   3   9   4     1174.89     1275.07     28.99 o 
   4   9   4      214.88      200.54     10.40 o 
   5   9   4      791.82      682.70     17.30 o 
   6   9   4      172.77      170.87      7.86 o 
   7   9   4       89.25       76.03      6.98 o 
   8   9   4       87.73       75.06      6.03 o 
   9   9   4      112.23      118.39      4.71 o 
  10   9   4       19.08       14.42      1.96 o 
 -11  10   4        0.66        0.12      1.58 o 
 -10  10   4        0.87        7.46      2.14 o 
  -9  10   4       35.47       46.49      4.93 o 
  -8  10   4       30.21       31.75      4.41 o 
  -7  10   4      514.48      502.15     13.11 o 
  -6  10   4      927.71      977.31     28.79 o 
  -5  10   4      781.82      793.41     24.83 o 
  -4  10   4        0.62       -0.90      1.51 o 
  -3  10   4      814.85      729.66     12.37 o 
  -2  10   4      661.94      763.62     14.98 o 
  -1  10   4      155.96      166.61     10.35 o 
   0  10   4      300.37      297.53      9.65 o 
   1  10   4      744.20      663.68     23.58 o 
   2  10   4     2166.70     2039.74     34.84 o 
   3  10   4      103.87       89.48      7.35 o 
   4  10   4      254.43      246.90     12.01 o 
   5  10   4      585.88      531.04     14.89 o 
   6  10   4      444.94      426.57     13.75 o 
   7  10   4       16.82       13.39      2.40 o 
   8  10   4        0.29        2.24      1.61 o 
   9  10   4      247.07      272.51      7.00 o 
 -11  11   4       43.42       46.24      3.90 o 
 -10  11   4       19.29       26.67      3.03 o 
  -9  11   4      145.23      160.18      8.56 o 
  -8  11   4       18.55       11.59      4.89 o 
  -7  11   4      749.58      763.99     16.75 o 
  -6  11   4      125.41      114.66      5.73 o 
  -5  11   4       39.57       35.75      5.08 o 
  -4  11   4       41.83       44.41      3.61 o 
  -3  11   4        0.21        1.55      1.28 o 
  -2  11   4     1035.33     1001.32     20.51 o 
  -1  11   4     2523.16     2440.43     38.72 o 
   0  11   4      105.45       84.38      7.23 o 
   1  11   4     1609.63     1627.07     29.22 o 
   2  11   4      470.44      473.18     11.84 o 
   3  11   4       20.60       17.05      4.12 o 
   4  11   4      394.26      359.38     11.53 o 
   5  11   4       99.48      108.68      6.70 o 
   6  11   4       61.22       60.31      4.74 o 
   7  11   4       44.48       43.50      3.78 o 
   8  11   4      269.07      263.13      8.90 o 
   9  11   4      121.77      131.59      4.41 o 
 -10  12   4        4.05        2.92      1.51 o 
  -9  12   4      539.14      544.80     15.82 o 
  -8  12   4       19.18       16.11      3.47 o 
  -7  12   4      135.59      125.04      6.43 o 
  -6  12   4       43.68       47.81      3.43 o 
  -5  12   4       71.49       73.88      3.82 o 
  -4  12   4      123.09      121.65      9.36 o 
  -3  12   4     2948.91     2851.19     42.98 o 
  -2  12   4      114.60      123.00     11.89 o 
  -1  12   4      763.55      776.22     18.33 o 
   0  12   4        0.10        6.32      2.95 o 
   1  12   4      388.56      394.18     12.70 o 
   2  12   4      581.69      572.87     16.74 o 
   3  12   4      271.58      241.01     19.18 o 
   4  12   4       38.35       45.28      3.59 o 
   5  12   4      129.84      143.33      7.12 o 
   6  12   4       25.13       36.72      3.67 o 
   7  12   4       58.03       58.34      3.59 o 
   8  12   4       13.48        3.73      1.99 o 
   9  12   4       25.61       34.84      2.70 o 
 -10  13   4        0.45       -0.06      1.30 o 
  -9  13   4        3.85        9.83      2.71 o 
  -8  13   4       86.97       84.40      6.63 o 
  -7  13   4      104.69      106.72      5.22 o 
  -6  13   4     3201.56     3032.93     48.82 o 
  -5  13   4      178.01      174.76      6.01 o 
  -4  13   4      177.28      182.66      9.71 o 
  -3  13   4       30.19       29.19      3.36 o 
  -2  13   4        7.80       16.95      2.79 o 
  -1  13   4       44.53       28.62      3.66 o 
   0  13   4        7.08       13.16      2.89 o 
   1  13   4     1181.55     1168.18     25.02 o 
   2  13   4      302.97      305.75     19.62 o 
   3  13   4     1171.23     1181.55     22.79 o 
   4  13   4       38.97       27.60      2.96 o 
   5  13   4      322.08      317.32     10.59 o 
   6  13   4       30.10       35.45      3.05 o 
   7  13   4        2.08        0.55      1.14 o 
   8  13   4       97.39       96.11      3.48 o 
   9  13   4       20.01       19.12      2.73 o 
 -10  14   4      129.34      156.71      5.69 o 
  -9  14   4      328.81      366.88     12.21 o 
  -8  14   4       85.57       86.82      6.40 o 
  -7  14   4      108.18      109.79      5.19 o 
  -6  14   4       86.83       98.25      5.00 o 
  -5  14   4      216.62      183.42      6.61 o 
  -4  14   4       28.67       34.98      3.46 o 
  -3  14   4      848.76      812.33     28.68 o 
  -2  14   4      926.40      887.02     41.01 o 
  -1  14   4       25.43       27.31      4.55 o 
   0  14   4       25.18       41.24      9.46 o 
   1  14   4       13.17       15.94      3.22 o 
   2  14   4      420.67      385.17     10.93 o 
   3  14   4      153.81      162.14      6.56 o 
   4  14   4        8.36        5.38      2.20 o 
   5  14   4      432.52      468.31     13.03 o 
   6  14   4       10.92       10.41      2.35 o 
   7  14   4      372.85      350.63      9.62 o 
   8  14   4       22.14       21.89      1.91 o 
 -10  15   4       83.62       96.95      5.24 o 
  -9  15   4      140.63      140.26      6.92 o 
  -8  15   4      213.20      236.06     10.00 o 
  -7  15   4      338.77      342.05      9.01 o 
  -6  15   4      778.72      803.83     15.01 o 
  -5  15   4        3.79        5.24      2.16 o 
  -4  15   4      509.89      516.00     11.52 o 
  -3  15   4      176.57      169.57      5.41 o 
  -2  15   4        9.46       11.57      2.12 o 
  -1  15   4      365.89      343.49     16.08 o 
   0  15   4       94.37       89.84      6.93 o 
   1  15   4      127.60      147.70      5.40 o 
   2  15   4      562.18      578.76     10.57 o 
   3  15   4      235.77      227.50      7.84 o 
   4  15   4      336.74      339.70     10.80 o 
   5  15   4        5.50        4.37      1.84 o 
   6  15   4        0.84        0.55      2.07 o 
   7  15   4        7.44        6.91      1.65 o 
   8  15   4       16.87       13.49      1.39 o 
  -9  16   4      104.98      112.38      7.30 o 
  -8  16   4        6.16        5.34      2.68 o 
  -7  16   4      220.92      235.62      7.07 o 
  -6  16   4      676.57      670.73     15.62 o 
  -5  16   4     1104.37     1118.93     18.16 o 
  -4  16   4        8.04        6.76      1.80 o 
  -3  16   4      633.52      620.96     11.09 o 
  -2  16   4      108.98      100.04      4.65 o 
  -1  16   4        1.97        3.94      1.29 o 
   0  16   4      306.99      295.12      6.98 o 
   1  16   4      486.62      484.86     12.48 o 
   2  16   4      899.51      950.09     15.98 o 
   3  16   4      562.72      580.49     15.76 o 
   4  16   4        0.98        0.86      1.70 o 
   5  16   4       68.78       67.01      4.66 o 
   6  16   4       38.78       36.70      3.83 o 
   7  16   4       22.95       29.73      2.53 o 
   8  16   4       68.16       73.17      3.67 o 
  -9  17   4      179.73      179.47     10.73 o 
  -8  17   4        1.19        1.93      1.22 o 
  -7  17   4       26.98       29.52      3.54 o 
  -6  17   4       13.01       13.72      2.36 o 
  -5  17   4      159.86      130.99      5.53 o 
  -4  17   4        3.04        3.66      1.60 o 
  -3  17   4      191.36      208.55      7.97 o 
  -2  17   4       84.55       96.47      4.76 o 
  -1  17   4       53.97       65.30      3.69 o 
   0  17   4       39.40       41.30      3.03 o 
   1  17   4     2313.55     2367.07     34.28 o 
   2  17   4       93.49       95.89      4.47 o 
   3  17   4      115.09      114.99      5.95 o 
   4  17   4      269.71      286.62      9.61 o 
   5  17   4      100.70      102.28      5.87 o 
   6  17   4       77.61       73.66      4.26 o 
   7  17   4       90.61       84.74      3.76 o 
   8  17   4       62.45       62.28      4.44 o 
  -9  18   4        0.99        3.01      1.37 o 
  -8  18   4      163.14      188.60     10.51 o 
  -7  18   4      171.98      176.28     11.68 o 
  -6  18   4        2.84        5.45      2.39 o 
  -5  18   4      472.12      508.47     13.16 o 
  -4  18   4        1.15        1.37      2.03 o 
  -3  18   4      337.70      361.45      9.40 o 
  -2  18   4      256.34      235.34      7.47 o 
  -1  18   4        0.07        0.80      1.14 o 
   0  18   4      242.77      256.60      7.16 o 
   1  18   4     1786.81     1762.92     32.23 o 
   2  18   4      229.72      215.78      9.56 o 
   3  18   4     1102.21     1160.91     17.35 o 
   4  18   4      316.72      322.52     11.60 o 
   5  18   4       25.31       24.03      2.67 o 
   6  18   4        2.09        2.26      1.10 o 
   7  18   4       31.62       40.00      5.12 o 
  -8  19   4        0.85       -0.60      1.16 o 
  -7  19   4        0.48        2.56      2.40 o 
  -6  19   4       78.63       62.31      4.46 o 
  -5  19   4        7.87        8.76      1.86 o 
  -4  19   4        9.04        6.93      4.69 o 
  -3  19   4      136.90      124.26      5.45 o 
  -2  19   4      608.23      645.11     14.40 o 
  -1  19   4       74.23       64.58      3.28 o 
   0  19   4      353.90      398.10      9.13 o 
   1  19   4     1168.00     1169.82     33.22 o 
   2  19   4       16.80       22.27      3.37 o 
   3  19   4       93.19       93.61      4.88 o 
   4  19   4      537.06      564.60     22.42 o 
   5  19   4      118.49      130.00      7.07 o 
   6  19   4        2.14        2.65      1.01 o 
   7  19   4       41.21       42.12      2.55 o 
  -8  20   4        4.06        4.07      1.44 o 
  -7  20   4       34.36       36.72      6.01 o 
  -6  20   4      128.24      110.64      5.42 o 
  -5  20   4      304.15      289.15     10.88 o 
  -4  20   4      411.41      427.73     15.53 o 
  -3  20   4      188.12      222.33      7.14 o 
  -2  20   4       23.75       24.58      2.58 o 
  -1  20   4       11.75       13.73      1.71 o 
   0  20   4       83.97      100.91      4.15 o 
   1  20   4      691.67      729.53     14.90 o 
   2  20   4      765.28      773.91     18.49 o 
   3  20   4      120.71      115.81      5.21 o 
   4  20   4       69.30       76.73      5.80 o 
   5  20   4        0.10       -1.38      1.38 o 
   6  20   4       43.09       51.00      3.37 o 
  -7  21   4      675.72      586.42     41.07 o 
  -6  21   4      474.67      425.54      8.45 o 
  -5  21   4      218.25      208.73      9.58 o 
  -4  21   4       34.29       29.04      2.48 o 
  -3  21   4        6.29        8.55      1.89 o 
  -2  21   4      284.26      293.38      7.92 o 
  -1  21   4       15.79       12.54      1.88 o 
   0  21   4      563.56      582.54      9.95 o 
   1  21   4       11.98       12.81      1.88 o 
   2  21   4       26.58       16.15      1.93 o 
   3  21   4      235.20      229.88      6.97 o 
   4  21   4       41.44       39.61      2.35 o 
   5  21   4        2.65        3.79      1.03 o 
   6  21   4        8.98        6.97      1.90 o 
  -7  22   4      809.26      725.93     17.56 o 
  -6  22   4      568.23      505.69     17.04 o 
  -5  22   4      439.41      403.28     12.15 o 
  -4  22   4        3.60        6.68      1.60 o 
  -3  22   4      192.94      189.20      8.51 o 
  -2  22   4        2.95        3.64      1.48 o 
  -1  22   4       87.25       87.30      4.10 o 
   0  22   4      478.26      512.16      9.68 o 
   1  22   4        1.03        0.93      1.42 o 
   2  22   4      164.51      169.18      5.20 o 
   3  22   4        1.10        1.81      0.97 o 
   4  22   4      220.05      216.21      7.39 o 
   5  22   4        3.54        3.73      1.03 o 
  -6  23   4      390.99      336.31     11.65 o 
  -5  23   4      524.72      480.50     10.77 o 
  -4  23   4       54.92       68.49      4.30 o 
  -3  23   4       92.09       95.50      5.96 o 
  -2  23   4       76.20       79.05      4.56 o 
  -1  23   4       73.28       86.61      3.86 o 
   0  23   4       64.27       61.69      3.18 o 
   1  23   4        0.43        1.23      1.08 o 
   2  23   4       51.02       52.93      2.69 o 
   3  23   4       27.52       31.53      1.87 o 
   4  23   4       56.47       58.89      3.33 o 
   5  23   4      135.59      145.42      6.30 o 
  -5  24   4      199.66      169.74      8.06 o 
  -4  24   4        0.26       -0.26      1.08 o 
  -3  24   4      223.88      213.66      6.01 o 
  -2  24   4       50.70       47.73      3.69 o 
  -1  24   4       21.25       20.23      3.22 o 
   0  24   4       31.38       32.88      3.71 o 
   1  24   4        9.74       13.75      1.79 o 
   2  24   4      374.95      402.43     11.13 o 
   3  24   4      657.83      693.77     12.71 o 
   4  24   4        0.49        1.28      0.68 o 
  -4  25   4        9.83        6.11      1.00 o 
  -3  25   4      687.83      646.25     12.48 o 
  -2  25   4      115.88       99.92      3.72 o 
  -1  25   4      386.51      425.42     37.68 o 
   0  25   4       69.30       75.04      6.04 o 
   1  25   4        9.96       13.58      1.60 o 
   2  25   4       38.45       41.75      2.04 o 
   3  25   4        2.63        4.14      1.32 o 
  -3  26   4      116.57       97.67      4.83 o 
  -2  26   4       63.57       67.22      2.96 o 
  -1  26   4       32.59       26.58      2.15 o 
   0  26   4      174.50      190.77      7.97 o 
   1  26   4       67.18       57.73      3.68 o 
   2  26   4       17.16       19.65      2.13 o 
 -11   0   5        4.87        3.50      1.30 o 
  -9   0   5      425.44      417.61     21.10 o 
  -7   0   5       61.90       44.90      3.45 o 
  -5   0   5     1677.87     1620.01     38.18 o 
  -3   0   5     4161.31     4637.45     82.20 o 
  -1   0   5      894.13      839.52     20.20 o 
   1   0   5      194.06      134.12      4.59 o 
   3   0   5        8.46        2.64      4.28 o 
   5   0   5       90.01       84.31     11.22 o 
   7   0   5        2.31        4.03      4.17 o 
   9   0   5      460.44      471.13     18.90 o 
 -12   1   5      130.68      115.94      5.20 o 
 -11   1   5        2.11       -0.34      1.14 o 
 -10   1   5       28.67       35.57      4.35 o 
  -9   1   5       14.84       23.67      4.05 o 
  -8   1   5       31.89       31.92      3.28 o 
  -7   1   5      241.32      233.92      7.15 o 
  -6   1   5      256.28      303.29     10.33 o 
  -5   1   5      161.60      225.64      7.97 o 
  -4   1   5     3327.19     4067.50     92.53 o 
  -3   1   5       35.70       36.16      2.59 o 
  -2   1   5      453.04      515.70     13.58 o 
  -1   1   5      558.26      564.85     10.88 o 
   0   1   5      506.68      617.28     19.59 o 
   1   1   5     7024.70     7377.01     71.66 o 
   2   1   5       53.93       45.60      1.92 o 
   3   1   5      815.92      895.98     15.83 o 
   4   1   5      195.59      190.22     11.21 o 
   5   1   5       35.72       31.61      7.17 o 
   6   1   5      544.25      513.01     13.84 o 
   7   1   5       59.72       59.22      6.33 o 
   8   1   5      117.01      112.12      7.58 o 
   9   1   5       29.53       21.16      2.87 o 
  10   1   5        8.89        4.77      1.34 o 
 -12   2   5        1.96        1.36      1.15 o 
 -11   2   5      275.17      263.16      7.61 o 
 -10   2   5      408.84      447.43     14.70 o 
  -9   2   5      257.18      257.16     11.46 o 
  -8   2   5       19.11       17.83      3.24 o 
  -7   2   5      210.37      179.02      5.29 o 
  -6   2   5      494.22      547.06     16.08 o 
  -5   2   5      206.31      207.24     11.39 o 
  -4   2   5      538.19      570.13     34.48 o 
  -3   2   5      139.83      123.71      6.41 o 
  -2   2   5      175.71      148.27      6.19 o 
  -1   2   5      102.44       85.37      3.16 o 
   0   2   5     2365.41     2475.99     32.79 o 
   1   2   5      387.24      352.05      7.86 o 
   2   2   5       54.28       67.11      2.37 o 
   3   2   5      407.51      414.37     11.60 o 
   4   2   5      321.85      385.20     15.86 o 
   5   2   5      888.44      875.97     28.47 o 
   6   2   5      198.94      203.84      9.35 o 
   7   2   5      268.52      239.38     19.96 o 
   8   2   5      135.45      125.51      8.00 o 
   9   2   5      145.42      152.07      7.07 o 
  10   2   5       71.75       73.52      5.08 o 
 -12   3   5        2.87        0.65      0.94 o 
 -11   3   5        7.30        8.07      2.46 o 
 -10   3   5       13.63       12.87      2.77 o 
  -9   3   5      366.63      322.45     12.81 o 
  -8   3   5      218.30      212.57     11.09 o 
  -7   3   5      146.79      167.18      5.62 o 
  -6   3   5     1354.88     1392.74     35.94 o 
  -5   3   5      298.66      319.93     13.44 o 
  -4   3   5      371.72      417.98     14.35 o 
  -3   3   5      283.05      327.15      8.35 o 
  -2   3   5       29.65       45.54      3.25 o 
  -1   3   5      892.43      996.46     15.18 o 
   0   3   5     1378.00     1290.97     28.60 o 
   1   3   5     1449.24     1579.19     22.29 o 
   2   3   5      404.01      440.75      8.01 o 
   3   3   5      334.71      407.27     12.83 o 
   4   3   5       21.51       38.89      5.57 o 
   5   3   5        4.96        4.51      3.70 o 
   6   3   5       15.94       13.62      2.45 o 
   7   3   5       58.62       48.19      5.71 o 
   8   3   5        8.32        9.11      3.38 o 
   9   3   5      219.49      201.42      7.97 o 
  10   3   5       40.69       46.10      4.01 o 
 -11   4   5       18.19       17.15      2.80 o 
 -10   4   5      343.93      334.57     10.08 o 
  -9   4   5        2.20        4.69      2.03 o 
  -8   4   5       28.02       24.24      2.96 o 
  -7   4   5        4.33        8.72      1.76 o 
  -6   4   5      598.05      603.85     21.17 o 
  -5   4   5      107.04       99.56      7.34 o 
  -4   4   5       10.54        8.89      1.65 o 
  -3   4   5     1240.76     1549.58     23.77 o 
  -2   4   5      335.22      382.03     12.25 o 
  -1   4   5     3763.51     4054.52     49.94 o 
   0   4   5      534.68      550.68     12.06 o 
   1   4   5       33.90       17.50      1.61 o 
   2   4   5      346.19      308.93     12.51 o 
   3   4   5      437.11      411.31     12.23 o 
   4   4   5       32.89       56.50      6.26 o 
   5   4   5      195.99      176.13      8.67 o 
   6   4   5       98.18      104.07      5.04 o 
   7   4   5       26.48       25.24      3.39 o 
   8   4   5        7.56       12.33      2.94 o 
   9   4   5       25.18       27.11      3.18 o 
  10   4   5      179.85      167.76      7.61 o 
 -11   5   5      156.64      179.15      7.78 o 
 -10   5   5       45.81       33.70      3.21 o 
  -9   5   5        3.99        3.92      1.77 o 
  -8   5   5      372.48      381.52     10.94 o 
  -7   5   5      165.97      185.27      6.04 o 
  -6   5   5       54.59       61.52      4.33 o 
  -5   5   5      108.49      103.26      5.32 o 
  -4   5   5       16.14       17.96      2.10 o 
  -3   5   5       38.00       41.07      8.84 o 
  -2   5   5     1242.49     1240.55     19.41 o 
  -1   5   5     2619.77     2928.67     37.73 o 
   0   5   5       34.27       14.57      1.33 o 
   1   5   5       85.43       93.94      4.94 o 
   2   5   5      150.58      133.65      5.13 o 
   3   5   5      429.00      444.89     15.92 o 
   4   5   5       43.94       45.20      5.57 o 
   5   5   5      398.77      373.86     12.51 o 
   6   5   5      855.41      808.95     24.65 o 
   7   5   5      507.88      448.28     14.45 o 
   8   5   5       41.83       39.13      3.27 o 
   9   5   5        5.80        2.76      1.46 o 
  10   5   5        5.93        8.26      1.77 o 
 -11   6   5        9.98        6.33      1.69 o 
 -10   6   5       47.15       49.66      3.06 o 
  -9   6   5        0.59       -0.49      2.09 o 
  -8   6   5      207.78      196.59      6.94 o 
  -7   6   5       20.46       18.08      2.10 o 
  -6   6   5        4.89        2.74      1.45 o 
  -5   6   5       86.95       87.44      4.93 o 
  -4   6   5     2038.70     1968.79     30.23 o 
  -3   6   5      327.73      414.38      9.95 o 
  -2   6   5     2864.74     3050.47     40.33 o 
  -1   6   5      973.20     1096.97     15.55 o 
   0   6   5       10.78       19.57      1.48 o 
   1   6   5        5.01        5.37      1.33 o 
   2   6   5      328.14      270.83      7.67 o 
   3   6   5       26.45       16.62      2.58 o 
   4   6   5        1.32        1.56      2.67 o 
   5   6   5      114.82      123.67      6.18 o 
   6   6   5        0.07       -0.41      2.73 o 
   7   6   5       26.62       31.50      4.78 o 
   8   6   5        0.20       -0.02      1.60 o 
   9   6   5        5.76        5.67      2.67 o 
 -11   7   5       70.32       80.62      6.60 o 
 -10   7   5       95.62       90.24      4.47 o 
  -9   7   5      266.76      216.67      6.96 o 
  -8   7   5      106.34      103.56      4.33 o 
  -7   7   5      124.08      117.59      3.99 o 
  -6   7   5      204.05      183.62      7.67 o 
  -5   7   5      102.99       97.68      5.22 o 
  -4   7   5       50.60       59.15     10.16 o 
  -3   7   5      223.72      239.93      7.36 o 
  -2   7   5      978.38     1018.91     15.47 o 
  -1   7   5     1926.22     2052.66     23.85 o 
   0   7   5     3653.22     3654.41     49.60 o 
   1   7   5     1266.27     1224.10     18.42 o 
   2   7   5      968.96     1062.99     17.49 o 
   3   7   5       76.03       60.19      4.21 o 
   4   7   5       10.75       10.17      5.54 o 
   5   7   5       40.70       17.12      3.62 o 
   6   7   5      687.38      624.87     21.77 o 
   7   7   5       49.14       50.22      5.71 o 
   8   7   5      462.74      482.75     15.05 o 
   9   7   5       31.17       29.52      2.90 o 
 -11   8   5       83.78       75.95      6.13 o 
 -10   8   5       52.58       45.06      2.74 o 
  -9   8   5      113.16      128.43      5.14 o 
  -8   8   5      599.99      632.86     14.98 o 
  -7   8   5        0.55        0.58      1.78 o 
  -6   8   5     1136.88     1105.50     18.04 o 
  -5   8   5        0.71        0.68      1.24 o 
  -4   8   5     1128.18     1069.45     15.85 o 
  -3   8   5      741.37      748.32     12.89 o 
  -2   8   5     1124.99     1134.39     15.90 o 
  -1   8   5      940.16     1005.08     14.15 o 
   0   8   5     1034.51     1056.18     19.76 o 
   1   8   5      130.56      131.05      6.11 o 
   2   8   5      561.24      456.24     13.08 o 
   3   8   5       11.05        9.91      3.98 o 
   4   8   5      114.25       84.57     10.95 o 
   5   8   5      402.88      401.57     13.76 o 
   6   8   5      376.76      318.75     15.28 o 
   7   8   5      648.18      602.75     19.84 o 
   8   8   5       11.58       10.54      2.01 o 
   9   8   5        4.09        2.43      0.95 o 
 -11   9   5       57.47       63.36      5.31 o 
 -10   9   5       37.58       30.12      2.73 o 
  -9   9   5       37.80       33.37      4.10 o 
  -8   9   5      963.46      955.23     32.40 o 
  -7   9   5     1064.13      997.90     24.21 o 
  -6   9   5     3688.50     3695.77     42.69 o 
  -5   9   5      214.52      181.26      8.85 o 
  -4   9   5      289.80      256.81      8.46 o 
  -3   9   5       11.25       11.90      1.50 o 
  -2   9   5      201.55      192.14      5.48 o 
  -1   9   5      103.30      134.29      5.98 o 
   0   9   5     1094.55     1080.25     20.59 o 
   1   9   5     2043.56     1873.97     68.12 o 
   2   9   5     1400.03     1397.37     26.80 o 
   3   9   5     1176.04     1213.28     41.03 o 
   4   9   5      745.02      690.25     14.16 o 
   5   9   5       17.37       22.33      2.83 o 
   6   9   5       19.17        5.16      2.43 o 
   7   9   5       39.66       39.14      5.01 o 
   8   9   5      241.79      212.36      8.12 o 
   9   9   5       71.14       88.62      3.47 o 
 -11  10   5       14.20        8.96      2.60 o 
 -10  10   5      182.18      214.94      8.46 o 
  -9  10   5       67.32       64.91      5.06 o 
  -8  10   5        5.35        7.58      2.97 o 
  -7  10   5      466.31      455.49     12.61 o 
  -6  10   5      175.09      190.19      6.21 o 
  -5  10   5        2.52       10.04      2.92 o 
  -4  10   5      607.82      605.16     14.20 o 
  -3  10   5       17.82       15.56      2.03 o 
  -2  10   5      835.87      773.13     19.04 o 
  -1  10   5       76.67      101.59      5.36 o 
   0  10   5      110.96       99.58      7.98 o 
   1  10   5     1636.36     1755.46     30.91 o 
   2  10   5      499.67      466.66     14.30 o 
   3  10   5      562.39      544.09     18.96 o 
   4  10   5      609.40      567.20     12.81 o 
   5  10   5       15.05       14.22      5.69 o 
   6  10   5      535.75      497.96     13.60 o 
   7  10   5        4.56        4.82      1.91 o 
   8  10   5      496.62      496.09     11.37 o 
   9  10   5      200.65      181.07      7.10 o 
 -11  11   5       62.98       68.60      4.59 o 
 -10  11   5        1.31        3.93      1.78 o 
  -9  11   5      153.59      170.64      8.69 o 
  -8  11   5      335.96      354.24     14.09 o 
  -7  11   5      445.21      420.12     12.25 o 
  -6  11   5     1025.93      997.05     15.94 o 
  -5  11   5      585.65      567.64     10.97 o 
  -4  11   5       33.46       39.98      5.27 o 
  -3  11   5       50.63       50.49      3.00 o 
  -2  11   5       35.50       28.72      2.79 o 
  -1  11   5      550.85      471.74     18.27 o 
   0  11   5       28.15       47.21      5.60 o 
   1  11   5      794.30      691.80     17.56 o 
   2  11   5     2163.39     2278.22     39.79 o 
   3  11   5      178.32      193.69      6.27 o 
   4  11   5        8.47        2.87      1.60 o 
   5  11   5      101.86       96.92      5.07 o 
   6  11   5       13.19        7.18      1.89 o 
   7  11   5      344.00      314.20     10.11 o 
   8  11   5       89.87       94.12      4.54 o 
   9  11   5       82.67       68.10      5.74 o 
 -10  12   5      195.50      216.47      7.74 o 
  -9  12   5       25.28       31.44      3.85 o 
  -8  12   5       36.30       32.53      4.51 o 
  -7  12   5      152.31      170.25      7.57 o 
  -6  12   5      134.15      118.10      5.88 o 
  -5  12   5       33.88       38.96      2.88 o 
  -4  12   5      690.34      601.71     28.33 o 
  -3  12   5        0.72        1.92      4.18 o 
  -2  12   5     1579.43     1589.17     27.11 o 
  -1  12   5        2.15        3.31      2.60 o 
   0  12   5      186.30      171.78     11.27 o 
   1  12   5      193.15      215.03      9.60 o 
   2  12   5     2988.85     3044.11     50.09 o 
   3  12   5     1541.29     1532.37     53.98 o 
   4  12   5     2620.64     2592.84     32.07 o 
   5  12   5       75.57       79.92      4.60 o 
   6  12   5      166.19      194.69      9.99 o 
   7  12   5      417.69      419.09      9.15 o 
   8  12   5        1.49       -1.17      1.17 o 
   9  12   5        7.40        9.94      1.85 o 
 -10  13   5        0.26       -2.98      2.98 o 
  -9  13   5      147.10      147.56      7.46 o 
  -8  13   5       11.47       10.77      2.49 o 
  -7  13   5       30.91       41.68      3.96 o 
  -6  13   5       23.36       27.79      3.43 o 
  -5  13   5      215.06      227.85      6.02 o 
  -4  13   5       28.21       28.93      2.18 o 
  -3  13   5      115.50      115.35      6.03 o 
  -2  13   5       47.67       37.28      4.96 o 
  -1  13   5     2381.66     2269.55     52.58 o 
   0  13   5       87.92       96.76      6.58 o 
   1  13   5       67.18       59.15      7.57 o 
   2  13   5        0.48        1.23      1.43 o 
   3  13   5      384.00      405.20     10.63 o 
   4  13   5       36.18       38.94      4.81 o 
   5  13   5     1026.53     1007.89     36.06 o 
   6  13   5      343.63      325.53     11.22 o 
   7  13   5       38.17       33.62      2.48 o 
   8  13   5       44.99       45.77      2.69 o 
 -10  14   5        0.35        1.08      0.95 o 
  -9  14   5      159.64      155.71      7.21 o 
  -8  14   5      279.84      299.87     11.58 o 
  -7  14   5      301.64      322.45      8.90 o 
  -6  14   5      239.50      251.47      9.40 o 
  -5  14   5      205.51      213.94      7.97 o 
  -4  14   5     1407.93     1452.26     20.27 o 
  -3  14   5     1506.03     1457.00     32.83 o 
  -2  14   5     1024.11      989.82     93.66 o 
  -1  14   5        6.48        2.76      2.37 o 
   0  14   5      574.20      573.57     33.71 o 
   1  14   5       34.38       54.03      3.11 o 
   2  14   5     2933.79     2944.45     34.98 o 
   3  14   5      542.67      551.90     18.30 o 
   4  14   5     1291.38     1281.44     26.98 o 
   5  14   5      319.76      318.25     10.48 o 
   6  14   5        4.92        5.36      1.67 o 
   7  14   5       18.06       22.08      2.30 o 
   8  14   5       12.66        5.22      1.49 o 
 -10  15   5       28.07       34.36      3.23 o 
  -9  15   5       16.65       16.90      2.39 o 
  -8  15   5       57.07       66.54      5.26 o 
  -7  15   5      108.67      106.23      4.93 o 
  -6  15   5      415.34      451.47     12.76 o 
  -5  15   5       49.13       49.60      3.77 o 
  -4  15   5       14.35       10.54      1.65 o 
  -3  15   5       57.16       56.05      3.98 o 
  -2  15   5      192.07      181.88      6.84 o 
  -1  15   5       71.56       51.33      3.11 o 
   0  15   5       30.58       33.73      2.42 o 
   1  15   5        1.57        0.60      1.30 o 
   2  15   5     2618.16     2528.62     34.51 o 
   3  15   5     1056.33     1071.85     20.67 o 
   4  15   5       28.74       22.52      3.02 o 
   5  15   5       30.17       33.39      3.44 o 
   6  15   5       14.18       15.42      2.38 o 
   7  15   5       24.25       22.60      2.47 o 
   8  15   5       10.39       10.65      1.59 o 
  -9  16   5       19.34       21.55      2.26 o 
  -8  16   5       35.40       40.69      3.68 o 
  -7  16   5      119.97      145.67      5.46 o 
  -6  16   5      224.29      227.51      8.75 o 
  -5  16   5      538.20      564.52     11.76 o 
  -4  16   5     1242.47     1358.84     32.27 o 
  -3  16   5        2.88        4.30      2.12 o 
  -2  16   5      972.36      979.08     18.70 o 
  -1  16   5      664.77      659.12     16.08 o 
   0  16   5       39.29       40.59      2.67 o 
   1  16   5        5.49        7.58      1.80 o 
   2  16   5     1028.18     1041.01     19.73 o 
   3  16   5      208.82      224.28      8.65 o 
   4  16   5      468.42      462.68     15.68 o 
   5  16   5       13.04       11.34      2.87 o 
   6  16   5      408.50      377.32      9.86 o 
   7  16   5       51.76       62.79      3.14 o 
  -9  17   5        7.35       14.98      2.76 o 
  -8  17   5      222.93      254.17     13.04 o 
  -7  17   5      163.32      193.51      9.63 o 
  -6  17   5      323.56      333.07     12.30 o 
  -5  17   5     1318.87     1318.84     23.69 o 
  -4  17   5      161.90      162.98      7.87 o 
  -3  17   5       48.82       49.31      3.59 o 
  -2  17   5       34.98       34.26      2.99 o 
  -1  17   5      230.02      235.66      7.85 o 
   0  17   5      568.98      551.24     16.13 o 
   1  17   5      126.68      137.35      6.16 o 
   2  17   5      167.36      156.27      8.77 o 
   3  17   5        1.53        3.24      1.75 o 
   4  17   5      169.77      179.37      7.52 o 
   5  17   5      100.86       89.00      5.00 o 
   6  17   5       23.74       19.44      2.18 o 
   7  17   5       14.70       15.32      1.77 o 
  -9  18   5      259.95      255.55     10.67 o 
  -8  18   5      350.23      402.18     15.33 o 
  -7  18   5       97.23      105.44      8.71 o 
  -6  18   5      247.39      232.94      8.17 o 
  -5  18   5       70.21       76.15      4.95 o 
  -4  18   5      541.36      557.21     14.02 o 
  -3  18   5      794.70      760.65     15.07 o 
  -2  18   5     1952.50     2106.74     34.01 o 
  -1  18   5        0.91        2.83      1.35 o 
   0  18   5       31.52       27.66      2.82 o 
   1  18   5      312.55      301.03      9.02 o 
   2  18   5      251.54      263.98      8.47 o 
   3  18   5      107.48      105.64      7.17 o 
   4  18   5      202.87      203.41      7.62 o 
   5  18   5       96.91       92.87      3.78 o 
   6  18   5       42.43       38.77      3.35 o 
   7  18   5       87.57       95.87      5.98 o 
  -8  19   5     1038.67     1091.79     42.73 o 
  -7  19   5        0.94        1.36      1.91 o 
  -6  19   5       94.65      101.55      5.00 o 
  -5  19   5       33.77       47.64      3.78 o 
  -4  19   5       44.41       50.59      3.49 o 
  -3  19   5        2.33        2.84      1.27 o 
  -2  19   5      548.82      591.46     13.53 o 
  -1  19   5      331.64      326.86      7.44 o 
   0  19   5      454.93      432.68     11.02 o 
   1  19   5      234.43      246.41      8.05 o 
   2  19   5       44.94       37.85      2.75 o 
   3  19   5      397.77      434.45     14.07 o 
   4  19   5       28.77       21.59      2.31 o 
   5  19   5      399.82      412.34      8.98 o 
   6  19   5      229.93      240.36      7.55 o 
  -8  20   5       29.24       31.19      2.86 o 
  -7  20   5        6.45        7.72      2.16 o 
  -6  20   5       40.21       37.08      3.18 o 
  -5  20   5       25.69       24.07      3.39 o 
  -4  20   5      371.23      370.30     10.31 o 
  -3  20   5       91.02       99.12      5.55 o 
  -2  20   5       36.34       33.60      2.85 o 
  -1  20   5      184.09      184.87      6.17 o 
   0  20   5       52.29       59.64      3.48 o 
   1  20   5      465.13      479.43     11.32 o 
   2  20   5      315.21      359.70      9.29 o 
   3  20   5      126.77      129.43      5.50 o 
   4  20   5      250.45      283.58      7.71 o 
   5  20   5       18.27       11.78      1.35 o 
   6  20   5      115.96      123.62      6.61 o 
  -7  21   5      317.85      302.79     11.43 o 
  -6  21   5       35.32       35.98      3.03 o 
  -5  21   5        0.61        0.45      1.46 o 
  -4  21   5       20.76       24.35      2.37 o 
  -3  21   5      206.91      197.94      6.87 o 
  -2  21   5      441.50      484.55     14.05 o 
  -1  21   5        9.69        8.92      1.77 o 
   0  21   5      589.42      608.81     15.00 o 
   1  21   5      767.07      764.06     13.95 o 
   2  21   5       76.97       72.09      3.88 o 
   3  21   5       32.92       39.96      3.54 o 
   4  21   5        1.37        1.39      0.83 o 
   5  21   5        2.01        1.11      1.13 o 
  -7  22   5       40.31       29.14      2.71 o 
  -6  22   5       50.85       45.48      4.57 o 
  -5  22   5       14.02       13.56      2.05 o 
  -4  22   5      474.63      453.01     12.34 o 
  -3  22   5      286.33      279.68      9.87 o 
  -2  22   5        6.08        8.60      1.84 o 
  -1  22   5      137.81      137.11      4.91 o 
   0  22   5       93.46       94.18      4.72 o 
   1  22   5      151.64      155.40      4.97 o 
   2  22   5      516.54      574.01     11.96 o 
   3  22   5       60.72       62.36      3.24 o 
   4  22   5       72.54       72.89      2.90 o 
   5  22   5        0.73        0.87      1.15 o 
  -6  23   5      110.89      110.37      5.89 o 
  -5  23   5       15.75       13.73      2.30 o 
  -4  23   5        1.09        1.14      2.81 o 
  -3  23   5       46.59       37.25      2.71 o 
  -2  23   5        7.00        8.92      1.77 o 
  -1  23   5      676.31      755.43     23.24 o 
   0  23   5      150.52      161.95      8.12 o 
   1  23   5       40.12       37.78      4.10 o 
   2  23   5        1.20        3.58      0.97 o 
   3  23   5      120.22      110.88      5.88 o 
   4  23   5       92.52      116.93      6.19 o 
  -5  24   5       25.01       26.14      2.86 o 
  -4  24   5       86.69       91.04      6.72 o 
  -3  24   5       47.60       43.26      4.25 o 
  -2  24   5      338.69      329.00      9.11 o 
  -1  24   5        7.98        8.51      1.44 o 
   0  24   5      297.68      344.64     11.11 o 
   1  24   5       68.35       71.76      3.25 o 
   2  24   5       25.01       18.55      2.29 o 
   3  24   5      124.13      120.85      5.66 o 
  -4  25   5      103.40       82.13      4.55 o 
  -3  25   5       19.44       16.31      1.66 o 
  -2  25   5      109.02      107.90     10.25 o 
  -1  25   5      128.94      139.38      7.31 o 
   0  25   5       34.16       33.22      4.91 o 
   1  25   5        0.03        1.25      0.75 o 
   2  25   5      304.04      302.93      9.72 o 
  -2  26   5        4.80        3.05      1.07 o 
  -1  26   5       33.58       29.06      2.78 o 
   0  26   5        4.07        3.68      1.24 o 
 -10   0   6      118.96      112.66     10.15 o 
  -8   0   6      871.28      726.19     27.51 o 
  -6   0   6      618.45      668.12     23.76 o 
  -4   0   6      455.62      560.42     18.28 o 
  -2   0   6     5787.66     6471.31    112.62 o 
   0   0   6     2129.98     2224.50     44.21 o 
   2   0   6      589.67      854.33     15.53 o 
   4   0   6      241.34      220.71     18.25 o 
   6   0   6      414.39      374.73     23.49 o 
   8   0   6      173.08      164.13     12.18 o 
 -11   1   6      201.75      203.51      5.83 o 
 -10   1   6      169.76      179.72      8.98 o 
  -9   1   6       12.41        9.59      2.87 o 
  -8   1   6        0.39       -0.63      2.23 o 
  -7   1   6      601.77      585.15     12.67 o 
  -6   1   6     1436.71     1559.95     28.59 o 
  -5   1   6      400.52      393.01     11.41 o 
  -4   1   6     1247.21     1439.54     24.14 o 
  -3   1   6       47.39       41.17      3.90 o 
  -2   1   6       90.37      118.97      4.60 o 
  -1   1   6      170.83      133.04      5.82 o 
   0   1   6      543.81      572.02     11.64 o 
   1   1   6        5.60       20.52      1.59 o 
   2   1   6       45.59       82.73      3.75 o 
   3   1   6      205.88      194.34     10.85 o 
   4   1   6        6.95        9.63      4.17 o 
   5   1   6       99.74       77.83      6.34 o 
   6   1   6       12.28       14.23      3.75 o 
   7   1   6      710.24      661.93     20.97 o 
   8   1   6       68.47       58.64      5.14 o 
   9   1   6        0.45       -0.44      1.15 o 
 -11   2   6       19.80       11.16      1.66 o 
 -10   2   6      187.72      196.23      9.33 o 
  -9   2   6      651.03      553.76     16.90 o 
  -8   2   6     1428.20     1339.72     28.01 o 
  -7   2   6      590.81      550.01      9.81 o 
  -6   2   6       84.64       93.54      7.86 o 
  -5   2   6       22.19       19.91      3.41 o 
  -4   2   6      365.54      436.75     15.19 o 
  -3   2   6      136.49      124.15      5.12 o 
  -2   2   6     1063.28     1171.20     18.95 o 
  -1   2   6       43.81      137.65     81.07 o 
   0   2   6      287.35      368.52      8.83 o 
   1   2   6      355.84      446.98      8.20 o 
   2   2   6      270.22      302.05      6.89 o 
   3   2   6       69.09       62.98      4.67 o 
   4   2   6      210.44      198.99     12.11 o 
   5   2   6      627.93      651.06     18.10 o 
   6   2   6     1257.81     1061.27     29.15 o 
   7   2   6      617.56      578.25     19.29 o 
   8   2   6        3.50        1.93      2.34 o 
   9   2   6       30.15       28.41      1.98 o 
 -11   3   6       54.67       44.00      4.23 o 
 -10   3   6        1.74        3.00      2.24 o 
  -9   3   6      182.22      190.93      7.79 o 
  -8   3   6      412.86      351.97     10.51 o 
  -7   3   6     1615.75     1611.94     27.95 o 
  -6   3   6       27.15       27.01      4.26 o 
  -5   3   6     1546.36     1641.26     38.89 o 
  -4   3   6     1789.85     2096.21     36.11 o 
  -3   3   6     1236.63     1383.49     22.48 o 
  -2   3   6      721.80      746.58     13.72 o 
  -1   3   6     5648.73     6181.23     76.06 o 
   0   3   6     1989.86     2187.23     28.37 o 
   1   3   6     1764.10     1741.90     27.38 o 
   2   3   6       52.68       70.28      3.17 o 
   3   3   6      445.58      457.96     20.21 o 
   4   3   6      315.54      318.03     20.14 o 
   5   3   6       12.44       10.66      3.14 o 
   6   3   6      121.57      106.70      8.65 o 
   7   3   6      131.68      117.61      8.35 o 
   8   3   6       20.76       21.03      2.35 o 
   9   3   6      351.77      321.30      6.83 o 
 -11   4   6        5.80        8.63      1.51 o 
 -10   4   6      160.97      145.28      6.31 o 
  -9   4   6        0.88        1.44      1.56 o 
  -8   4   6        3.39        5.06      1.89 o 
  -7   4   6       21.66       17.53      1.72 o 
  -6   4   6       13.48       20.55      3.01 o 
  -5   4   6        0.58        0.38      1.37 o 
  -4   4   6       80.05       71.08      4.25 o 
  -3   4   6      668.25      846.18     21.79 o 
  -2   4   6     4758.44     5070.37     63.12 o 
  -1   4   6      240.09      276.79     12.74 o 
   0   4   6       59.12       76.28      4.91 o 
   1   4   6     1292.51     1515.35     25.12 o 
   2   4   6      626.27      609.39     19.75 o 
   3   4   6      414.39      423.52     13.09 o 
   4   4   6      175.12      155.90     10.50 o 
   5   4   6      907.79      899.63     22.77 o 
   6   4   6     1355.26     1178.85     24.00 o 
   7   4   6      197.19      176.00      9.81 o 
   8   4   6      351.16      303.00      8.49 o 
   9   4   6        0.32        0.09      1.00 o 
 -11   5   6      235.30      266.31      8.74 o 
 -10   5   6       95.13      118.90      5.53 o 
  -9   5   6        7.83        9.51      2.47 o 
  -8   5   6      244.54      231.34      8.32 o 
  -7   5   6     1117.63     1079.69     16.18 o 
  -6   5   6      114.49      123.01      6.44 o 
  -5   5   6      868.97      882.22     18.49 o 
  -4   5   6      624.07      661.78     14.63 o 
  -3   5   6        7.25        3.75      1.16 o 
  -2   5   6      437.43      484.46     16.88 o 
  -1   5   6      642.46      626.66     19.94 o 
   0   5   6      226.53      307.35      6.67 o 
   1   5   6     1584.38     1653.90     37.22 o 
   2   5   6       82.52       72.95      5.07 o 
   3   5   6       86.74      127.32      7.07 o 
   4   5   6       31.16       34.03      4.33 o 
   5   5   6      342.23      333.86     10.69 o 
   6   5   6      857.92      773.00     24.06 o 
   7   5   6       17.19       13.69      3.19 o 
   8   5   6       26.21       20.38      2.97 o 
   9   5   6       25.96       22.55      2.29 o 
 -11   6   6      314.57      364.71     15.35 o 
 -10   6   6       74.97       81.51      3.68 o 
  -9   6   6      202.88      215.97      7.92 o 
  -8   6   6        4.59        6.25      2.99 o 
  -7   6   6       29.27       28.54      2.35 o 
  -6   6   6      222.55      205.01      6.85 o 
  -5   6   6        7.66       10.86      2.02 o 
  -4   6   6      951.80      909.04     19.97 o 
  -3   6   6       10.40        7.97      1.90 o 
  -2   6   6      149.01      190.61      6.06 o 
  -1   6   6      518.61      585.82     16.78 o 
   0   6   6     1026.33     1262.49     22.62 o 
   1   6   6       29.56       20.26      2.47 o 
   2   6   6       14.01       32.69      5.21 o 
   3   6   6       10.09       14.80      2.70 o 
   4   6   6      153.85      147.11      6.89 o 
   5   6   6        8.84        6.17      3.75 o 
   6   6   6       15.13        8.76      4.23 o 
   7   6   6      446.67      426.41     28.96 o 
   8   6   6        0.20       -0.34      1.29 o 
   9   6   6       90.80       80.73      4.02 o 
 -11   7   6      407.46      475.74     16.56 o 
 -10   7   6       43.62       42.86      5.45 o 
  -9   7   6        0.10        1.42      1.50 o 
  -8   7   6       54.76       50.98      3.16 o 
  -7   7   6        8.96       16.01      1.78 o 
  -6   7   6     2261.21     2344.85     22.36 o 
  -5   7   6      632.76      632.77     15.26 o 
  -4   7   6     1775.85     1828.01     29.63 o 
  -3   7   6      119.83      115.18      5.19 o 
  -2   7   6        5.17        7.51      1.13 o 
  -1   7   6      878.60      772.89     16.52 o 
   0   7   6      151.21      145.51      6.50 o 
   1   7   6       78.83       71.22      3.75 o 
   2   7   6      368.41      313.19     14.71 o 
   3   7   6      118.82      119.80      7.47 o 
   4   7   6      293.59      281.31     11.64 o 
   5   7   6      256.27      202.05     12.42 o 
   6   7   6       83.23       82.15      7.75 o 
   7   7   6      311.26      321.46     10.32 o 
   8   7   6       42.89       34.20      2.73 o 
   9   7   6       56.17       53.86      3.64 o 
 -11   8   6        6.50       14.33      3.10 o 
 -10   8   6       18.33       29.77      3.19 o 
  -9   8   6       24.30       32.32      3.15 o 
  -8   8   6      655.84      663.53     18.09 o 
  -7   8   6      596.26      586.31     18.53 o 
  -6   8   6        1.68        2.04      1.15 o 
  -5   8   6        0.88       -0.29      1.86 o 
  -4   8   6      212.62      200.24      6.12 o 
  -3   8   6      944.19      941.08     22.77 o 
  -2   8   6      152.48      120.01      6.54 o 
  -1   8   6      178.07      185.10      7.46 o 
   0   8   6      559.43      595.32     14.58 o 
   1   8   6      470.89      465.27     12.86 o 
   2   8   6       93.04       89.17      8.01 o 
   3   8   6      171.65      163.37      8.89 o 
   4   8   6      163.17      167.00      6.79 o 
   5   8   6      543.73      518.11     23.06 o 
   6   8   6      196.00      152.31      7.74 o 
   7   8   6      116.58      119.40      6.21 o 
   8   8   6      160.65      165.38      6.80 o 
   9   8   6      194.98      194.55      5.83 o 
 -11   9   6       28.06       37.66      3.98 o 
 -10   9   6       35.14       33.52      2.80 o 
  -9   9   6        8.86       11.83      2.71 o 
  -8   9   6        0.51        3.50      2.70 o 
  -7   9   6      482.23      465.48     24.51 o 
  -6   9   6      839.33      913.91     13.34 o 
  -5   9   6      113.80      109.98      5.96 o 
  -4   9   6      265.98      252.05      6.97 o 
  -3   9   6       62.28       62.84      3.29 o 
  -2   9   6       14.49        7.51      1.71 o 
  -1   9   6      556.79      525.42     13.70 o 
   0   9   6      653.40      680.83     16.22 o 
   1   9   6      595.39      587.79     18.02 o 
   2   9   6      371.22      398.53     17.63 o 
   3   9   6       20.66       24.54      4.67 o 
   4   9   6      385.93      363.50      8.91 o 
   5   9   6      357.38      333.25     11.83 o 
   6   9   6       49.72       37.98      3.98 o 
   7   9   6      393.85      402.84     11.58 o 
   8   9   6      157.48      153.98      9.07 o 
   9   9   6      173.09      158.08      5.81 o 
 -11  10   6       18.53       18.11      2.68 o 
 -10  10   6        1.51        1.09      1.30 o 
  -9  10   6       50.09       53.94      4.67 o 
  -8  10   6        0.44        1.68      4.95 o 
  -7  10   6      143.02       99.04      6.32 o 
  -6  10   6        0.88        2.04      1.26 o 
  -5  10   6      231.45      206.77      9.87 o 
  -4  10   6       71.66       58.02      4.18 o 
  -3  10   6     1108.10     1069.84     23.24 o 
  -2  10   6       35.80       40.50      3.77 o 
  -1  10   6      602.61      601.60     15.14 o 
   0  10   6      467.43      439.07     18.40 o 
   1  10   6     1503.39     1523.58     28.92 o 
   2  10   6      405.01      348.34     16.83 o 
   3  10   6      454.41      417.45      9.31 o 
   4  10   6      110.57      119.38      5.13 o 
   5  10   6      185.68      170.57      8.12 o 
   6  10   6       93.83       89.70      5.89 o 
   7  10   6      295.69      290.91      9.41 o 
   8  10   6        0.75       -0.26      1.17 o 
 -10  11   6       38.15       50.79      4.17 o 
  -9  11   6        1.37        1.42      2.05 o 
  -8  11   6       16.18       22.01      4.08 o 
  -7  11   6       71.39       75.95      4.83 o 
  -6  11   6      403.67      424.01     11.66 o 
  -5  11   6      833.12      798.25     14.79 o 
  -4  11   6        4.73        9.36      2.04 o 
  -3  11   6        9.03        5.80      1.34 o 
  -2  11   6      192.66      179.48      7.76 o 
  -1  11   6      214.31      205.76     12.34 o 
   0  11   6      335.22      301.05     11.17 o 
   1  11   6      345.94      335.59     15.92 o 
   2  11   6        0.88       -0.90      1.39 o 
   3  11   6        1.59        6.62      1.69 o 
   4  11   6      242.88      262.50      8.34 o 
   5  11   6       57.68       45.20      3.53 o 
   6  11   6      249.24      247.91      7.53 o 
   7  11   6      116.20      114.69      5.62 o 
   8  11   6        1.77        2.16      0.98 o 
 -10  12   6       26.93       34.36      3.00 o 
  -9  12   6       37.07       43.87      4.30 o 
  -8  12   6      168.67      159.31      9.26 o 
  -7  12   6      152.12      162.20      7.43 o 
  -6  12   6      198.54      182.25     10.30 o 
  -5  12   6     2941.47     2954.80     38.91 o 
  -4  12   6      227.25      212.77      8.17 o 
  -3  12   6     2298.67     2154.26     50.59 o 
  -2  12   6      190.64      184.46     11.79 o 
  -1  12   6      119.39       98.91      8.73 o 
   0  12   6      261.80      265.85     10.88 o 
   1  12   6      109.20       92.24      5.19 o 
   2  12   6       58.11       61.75      3.74 o 
   3  12   6     4755.38     4710.66     49.63 o 
   4  12   6       68.86       74.31      4.44 o 
   5  12   6       42.15       46.49      4.03 o 
   6  12   6      149.23      163.91      5.97 o 
   7  12   6       57.93       56.37      3.78 o 
   8  12   6       95.73       88.58      3.60 o 
 -10  13   6      114.95      119.69      6.41 o 
  -9  13   6      280.61      300.27     10.37 o 
  -8  13   6      104.75       95.49      5.56 o 
  -7  13   6      307.48      299.14     10.06 o 
  -6  13   6     1136.63     1161.38     21.13 o 
  -5  13   6     1576.34     1580.36     22.90 o 
  -4  13   6      377.02      353.56      9.47 o 
  -3  13   6        0.13        0.69      1.53 o 
  -2  13   6       57.80       63.84      3.92 o 
  -1  13   6        0.39       -0.20      2.87 o 
   0  13   6      298.16      266.04      8.82 o 
   1  13   6        0.52        1.92      1.33 o 
   2  13   6       46.37       49.92      3.54 o 
   3  13   6        1.50        3.04      1.89 o 
   4  13   6      113.87      116.68      5.50 o 
   5  13   6        0.44        0.19      1.40 o 
   6  13   6        0.96       -0.76      1.57 o 
   7  13   6      181.36      207.09      6.76 o 
   8  13   6       28.25       26.70      2.27 o 
 -10  14   6        4.17        1.59      0.80 o 
  -9  14   6       54.33       51.52      4.01 o 
  -8  14   6      458.06      487.66     12.27 o 
  -7  14   6       15.16       18.32      2.36 o 
  -6  14   6       46.63       40.93      3.27 o 
  -5  14   6      210.88      230.39      7.09 o 
  -4  14   6      533.89      521.10     14.88 o 
  -3  14   6      484.37      510.00     20.13 o 
  -2  14   6        1.67        0.17      1.19 o 
  -1  14   6      663.70      658.03     14.76 o 
   0  14   6       58.86       63.32      2.72 o 
   1  14   6      621.70      577.92      9.66 o 
   2  14   6      763.51      789.22     16.96 o 
   3  14   6     3335.83     3469.05     52.60 o 
   4  14   6      165.24      137.71      6.89 o 
   5  14   6       44.76       48.10      3.43 o 
   6  14   6        5.25        0.98      1.72 o 
   7  14   6       39.93       38.91      3.61 o 
   8  14   6       39.69       42.42      3.41 o 
  -9  15   6        3.81        4.62      2.44 o 
  -8  15   6       21.31       23.86      2.68 o 
  -7  15   6       90.12       90.59      4.44 o 
  -6  15   6      170.65      158.14      7.42 o 
  -5  15   6       53.35       61.67      7.47 o 
  -4  15   6     1115.10     1103.73     17.62 o 
  -3  15   6      716.62      772.76     21.74 o 
  -2  15   6       34.37       33.79      3.13 o 
  -1  15   6       72.09       83.73      3.42 o 
   0  15   6     1047.39     1042.62     17.48 o 
   1  15   6      208.78      210.87      6.33 o 
   2  15   6      898.46      924.03     18.78 o 
   3  15   6        0.86        2.05      1.96 o 
   4  15   6       50.02       52.20      4.34 o 
   5  15   6      191.11      168.58      7.10 o 
   6  15   6      151.01      141.12      7.53 o 
   7  15   6       72.84       64.07      5.91 o 
  -9  16   6      251.21      288.93     11.92 o 
  -8  16   6       12.83       10.35      1.89 o 
  -7  16   6        6.29        2.74      1.75 o 
  -6  16   6       54.53       56.79      4.43 o 
  -5  16   6       19.70       14.80      2.48 o 
  -4  16   6      723.95      688.78     17.38 o 
  -3  16   6      380.06      401.26     16.05 o 
  -2  16   6        0.01        0.92      2.35 o 
  -1  16   6     1214.10     1207.37     20.15 o 
   0  16   6       30.72       36.34      2.94 o 
   1  16   6     1098.63     1085.32     19.74 o 
   2  16   6      377.44      372.04      9.24 o 
   3  16   6      218.57      209.46      8.40 o 
   4  16   6        4.65        2.89      1.71 o 
   5  16   6      886.91      931.61     17.47 o 
   6  16   6      154.70      148.42      5.44 o 
   7  16   6      333.80      313.91     12.82 o 
  -9  17   6       14.85       19.36      2.78 o 
  -8  17   6        8.80        3.98      2.26 o 
  -7  17   6      104.28      102.81      6.83 o 
  -6  17   6      138.56      133.61      6.41 o 
  -5  17   6       80.87       72.78      4.00 o 
  -4  17   6     1068.86     1049.59     13.66 o 
  -3  17   6       31.09       40.83      3.34 o 
  -2  17   6      435.98      455.66     12.93 o 
  -1  17   6      149.15      165.50      6.61 o 
   0  17   6      379.22      389.94     11.39 o 
   1  17   6       36.18       31.70      2.64 o 
   2  17   6      582.05      641.50     14.38 o 
   3  17   6       32.22       37.23      3.50 o 
   4  17   6      564.09      574.30     13.55 o 
   5  17   6      274.36      292.81      8.53 o 
   6  17   6      288.90      263.46      8.38 o 
   7  17   6      479.82      488.48     14.42 o 
  -8  18   6        9.66       10.89      2.60 o 
  -7  18   6        0.82        2.88      1.89 o 
  -6  18   6       26.56       36.81      3.30 o 
  -5  18   6       10.68        9.59      1.74 o 
  -4  18   6      264.17      283.57      9.13 o 
  -3  18   6     1909.65     1882.88     36.97 o 
  -2  18   6       53.93       66.58      4.01 o 
  -1  18   6       74.83       75.46      4.50 o 
   0  18   6       15.96       11.04      2.60 o 
   1  18   6       24.74       25.98      2.40 o 
   2  18   6       43.54       39.46      3.50 o 
   3  18   6      552.86      592.71     13.12 o 
   4  18   6      187.11      181.59      8.72 o 
   5  18   6      103.94      110.85      7.69 o 
   6  18   6       22.28       15.23      2.16 o 
  -8  19   6        9.09        8.71      1.63 o 
  -7  19   6        6.52        6.29      2.49 o 
  -6  19   6       71.59       74.29      4.14 o 
  -5  19   6       27.60       32.82      3.07 o 
  -4  19   6      731.28      686.85     12.39 o 
  -3  19   6       26.59       30.75      2.75 o 
  -2  19   6      133.51      154.56      5.27 o 
  -1  19   6        1.91        4.47      1.74 o 
   0  19   6       42.78       49.95      3.66 o 
   1  19   6       96.31      106.08      4.41 o 
   2  19   6      343.34      363.88     10.76 o 
   3  19   6      811.89      819.97     15.26 o 
   4  19   6      171.57      171.75     13.30 o 
   5  19   6       50.64       40.42      3.36 o 
   6  19   6       86.88       85.59      6.52 o 
  -7  20   6      105.03       94.87      4.30 o 
  -6  20   6      293.99      312.54      7.74 o 
  -5  20   6       77.57       87.31      5.72 o 
  -4  20   6       32.25       25.01      3.62 o 
  -3  20   6        7.05        4.53      1.35 o 
  -2  20   6       25.01       29.81      2.56 o 
  -1  20   6        1.28        2.31      1.70 o 
   0  20   6        6.86        8.70      1.81 o 
   1  20   6      110.52      113.71      6.48 o 
   2  20   6      138.12      140.59      5.61 o 
   3  20   6       19.05       20.67      2.27 o 
   4  20   6       19.22       18.97      2.58 o 
   5  20   6        2.06        2.67      0.75 o 
  -7  21   6      193.29      185.93      8.09 o 
  -6  21   6       81.33       82.42      4.24 o 
  -5  21   6        0.18        0.09      1.22 o 
  -4  21   6      472.80      464.40     15.34 o 
  -3  21   6        0.75        1.24      1.00 o 
  -2  21   6      270.82      270.23      7.85 o 
  -1  21   6       77.11       91.45      4.79 o 
   0  21   6      300.49      349.15      9.26 o 
   1  21   6      808.01      847.59     20.42 o 
   2  21   6      242.49      261.25      8.93 o 
   3  21   6      176.08      182.92      5.47 o 
   4  21   6        2.46        0.97      1.17 o 
   5  21   6      126.92      121.02      5.76 o 
  -6  22   6       27.75       23.96      3.26 o 
  -5  22   6       53.65       40.38      3.05 o 
  -4  22   6       60.60       51.33      3.13 o 
  -3  22   6       51.56       42.64      3.63 o 
  -2  22   6       68.03       61.98      2.96 o 
  -1  22   6      401.90      434.89     10.06 o 
   0  22   6       40.68       41.59      3.00 o 
   1  22   6        1.95        0.85      1.24 o 
   2  22   6      153.65      151.41      5.11 o 
   3  22   6      184.62      177.56      7.09 o 
   4  22   6       59.39       66.43      4.72 o 
  -5  23   6        8.78       11.43      1.53 o 
  -4  23   6       20.62       21.42      2.24 o 
  -3  23   6      233.02      215.08     10.03 o 
  -2  23   6       24.94       19.00      1.65 o 
  -1  23   6      169.75      172.25      7.56 o 
   0  23   6       53.08       57.49      3.13 o 
   1  23   6      164.05      183.19      5.10 o 
   2  23   6      261.06      254.92      7.30 o 
   3  23   6        8.82        7.84      1.65 o 
  -4  24   6       13.14       11.51      1.51 o 
  -3  24   6      112.62       93.80      6.06 o 
  -2  24   6        1.52        3.60      1.87 o 
  -1  24   6       43.33       31.56      4.13 o 
   0  24   6       32.62       32.54      2.52 o 
   1  24   6       85.98       65.76      5.09 o 
   2  24   6       68.78       71.70      4.56 o 
  -3  25   6      125.13      134.77      5.83 o 
  -2  25   6       85.11       79.24      4.81 o 
  -1  25   6       29.74       30.26      3.12 o 
   0  25   6       17.30       12.91      2.06 o 
   1  25   6       20.22       15.93      2.11 o 
 -11   0   7      277.50      265.64     10.14 o 
  -9   0   7      667.24      654.43     25.91 o 
  -7   0   7        4.12        5.98      2.72 o 
  -5   0   7      491.00      520.78     19.47 o 
  -3   0   7     4851.06     5171.58     95.54 o 
  -1   0   7     5056.87     5445.50     98.01 o 
   1   0   7      325.34      405.91     10.36 o 
   3   0   7       23.91       39.97      8.04 o 
   5   0   7      558.24      540.09     29.51 o 
   7   0   7        8.48        3.53      3.11 o 
   9   0   7       76.50       90.93      5.26 o 
 -11   1   7        7.77        5.97      1.41 o 
 -10   1   7       56.32       66.13      5.30 o 
  -9   1   7      111.48       81.65      6.33 o 
  -8   1   7      324.11      360.03     10.69 o 
  -7   1   7       69.91       68.95      3.45 o 
  -6   1   7     3041.55     3359.92     71.62 o 
  -5   1   7        7.84        8.81      2.88 o 
  -4   1   7      221.13      220.50      8.02 o 
  -3   1   7     1848.85     2096.68     31.70 o 
  -2   1   7     2506.77     2508.82     36.59 o 
  -1   1   7      292.63      316.93      9.02 o 
   0   1   7     5565.35     6071.61     75.93 o 
   1   1   7     1943.77     2180.47     26.02 o 
   2   1   7     3389.80     3615.98     43.10 o 
   3   1   7     1412.27     1359.44     33.07 o 
   4   1   7      141.30      172.27      8.06 o 
   5   1   7      153.25      122.49      9.90 o 
   6   1   7      131.93      104.74      8.80 o 
   7   1   7       54.33       45.12      9.44 o 
   8   1   7      538.00      539.93     14.58 o 
   9   1   7       45.18       40.90      3.74 o 
 -11   2   7        9.04        7.05      1.57 o 
 -10   2   7       33.85       33.97      3.96 o 
  -9   2   7      152.77      150.13      6.87 o 
  -8   2   7      560.99      454.00     12.11 o 
  -7   2   7      594.29      564.69      9.27 o 
  -6   2   7       37.07       58.63      4.65 o 
  -5   2   7      963.00     1067.39     21.49 o 
  -4   2   7      477.28      506.43     12.77 o 
  -3   2   7     4057.65     4323.30     60.22 o 
  -2   2   7       22.80        9.33      1.90 o 
  -1   2   7      157.66      131.81      6.83 o 
   0   2   7     1946.24     2074.95     27.92 o 
   1   2   7      220.56      209.98      6.04 o 
   2   2   7      774.62      811.90     15.26 o 
   3   2   7      179.66      164.23     10.89 o 
   4   2   7     1323.16     1353.23     28.10 o 
   5   2   7      571.33      524.22     20.36 o 
   6   2   7      202.25      194.24     11.77 o 
   7   2   7       59.83       52.05      3.94 o 
   8   2   7       50.44       38.35      3.68 o 
   9   2   7        6.46        3.83      1.38 o 
 -11   3   7       32.97       28.24      2.17 o 
 -10   3   7       40.50       39.23      4.10 o 
  -9   3   7       32.63       28.20      2.62 o 
  -8   3   7      476.00      476.86     15.61 o 
  -7   3   7       55.02       56.31      2.84 o 
  -6   3   7      377.16      388.02     15.29 o 
  -5   3   7      113.99      124.70      6.34 o 
  -4   3   7      250.98      221.85      7.97 o 
  -3   3   7      836.13     1004.10     18.53 o 
  -2   3   7      971.69     1083.45     19.86 o 
  -1   3   7     1219.55     1394.31     23.25 o 
   0   3   7     1798.66     1745.93     26.98 o 
   1   3   7       10.29        5.68      1.26 o 
   2   3   7       44.35       26.77      3.01 o 
   3   3   7       12.48       12.40      3.96 o 
   4   3   7      125.02      127.45      8.78 o 
   5   3   7       31.55       17.70      4.32 o 
   6   3   7     1924.05     1722.18     28.66 o 
   7   3   7       55.63       57.46      4.14 o 
   8   3   7        1.41       -0.11      0.99 o 
   9   3   7      147.92      152.97      7.59 o 
 -11   4   7       67.98       74.02      8.29 o 
 -10   4   7      199.41      196.52      6.99 o 
  -9   4   7      236.99      238.63      7.29 o 
  -8   4   7       14.70       11.97      2.30 o 
  -7   4   7       85.44       69.79      3.09 o 
  -6   4   7      496.53      536.29     12.14 o 
  -5   4   7      881.04      968.04     20.18 o 
  -4   4   7        4.39        3.45      1.31 o 
  -3   4   7      116.18      115.00      5.18 o 
  -2   4   7     1912.55     2142.65     48.06 o 
  -1   4   7      201.94      194.42      6.89 o 
   0   4   7      920.30     1021.03     25.17 o 
   1   4   7       89.64      128.27      6.19 o 
   2   4   7       47.20       35.35      4.69 o 
   3   4   7     1252.36     1195.35     21.95 o 
   4   4   7       63.80       47.83      3.56 o 
   5   4   7      584.96      528.88     15.90 o 
   6   4   7      367.55      351.26     11.12 o 
   7   4   7       50.21       55.53      3.96 o 
   8   4   7       59.47       57.83      4.01 o 
   9   4   7       30.78       30.67      3.29 o 
 -11   5   7       14.68       11.24      1.86 o 
 -10   5   7       44.83       47.49      2.77 o 
  -9   5   7       67.98       80.34      6.98 o 
  -8   5   7      166.37      149.70      8.79 o 
  -7   5   7      106.16      107.86      5.13 o 
  -6   5   7       30.92       21.76      2.12 o 
  -5   5   7      126.59      160.57      7.22 o 
  -4   5   7      299.97      345.72     10.28 o 
  -3   5   7     1132.14     1270.23     23.19 o 
  -2   5   7     1011.22     1078.31     30.26 o 
  -1   5   7       46.88       39.63      2.63 o 
   0   5   7      693.57      645.24     15.27 o 
   1   5   7       71.93       62.54      5.02 o 
   2   5   7       44.13       46.74      5.42 o 
   3   5   7       39.50       40.53      5.45 o 
   4   5   7      328.84      303.34      8.63 o 
   5   5   7       99.32       74.17      5.42 o 
   6   5   7        2.96        3.17      1.80 o 
   7   5   7      229.10      202.89      9.28 o 
   8   5   7      198.59      208.56      5.90 o 
   9   5   7       11.87       12.08      2.14 o 
 -11   6   7       37.46       31.05      2.90 o 
 -10   6   7      149.58      156.13      5.66 o 
  -9   6   7       38.22       39.31      2.90 o 
  -8   6   7       25.47       32.45      2.82 o 
  -7   6   7      399.02      381.36      9.51 o 
  -6   6   7       11.40       15.04      1.95 o 
  -5   6   7        0.21        2.62      1.65 o 
  -4   6   7      379.56      432.77     14.66 o 
  -3   6   7      961.96     1008.06     18.86 o 
  -2   6   7     1157.23     1083.93     30.97 o 
  -1   6   7      595.81      658.62     15.76 o 
   0   6   7        8.62       12.71      2.30 o 
   1   6   7      196.64      217.82     13.53 o 
   2   6   7      232.15      249.44     10.26 o 
   3   6   7        1.24        1.73      1.83 o 
   4   6   7      890.74      873.82     17.45 o 
   5   6   7       12.69       11.15      2.64 o 
   6   6   7      101.01       97.21      8.79 o 
   7   6   7        3.90        2.60      1.73 o 
   8   6   7       32.08       36.92      4.44 o 
   9   6   7       78.64       72.13      4.52 o 
 -11   7   7       20.87       26.39      4.61 o 
 -10   7   7        0.18        1.74      1.21 o 
  -9   7   7       49.72       65.77      5.14 o 
  -8   7   7      604.54      575.86     10.79 o 
  -7   7   7      335.09      325.45      8.73 o 
  -6   7   7     2203.29     2237.43     23.44 o 
  -5   7   7      119.57      149.01      7.04 o 
  -4   7   7      239.17      238.41      8.51 o 
  -3   7   7      178.47      192.78     11.78 o 
  -2   7   7     1300.71     1356.39     25.66 o 
  -1   7   7        2.85        2.58      1.51 o 
   0   7   7     1006.63     1009.64     21.04 o 
   1   7   7      185.16      148.60      7.26 o 
   2   7   7      469.91      440.64     18.50 o 
   3   7   7      175.27      180.68      6.07 o 
   4   7   7      136.68      144.66      6.83 o 
   5   7   7      229.93      201.60      9.08 o 
   6   7   7      329.65      332.71     12.46 o 
   7   7   7        4.92        6.49      1.83 o 
   8   7   7      125.48      129.45      5.82 o 
 -11   8   7       52.90       54.14      4.76 o 
 -10   8   7       49.61       56.83      4.11 o 
  -9   8   7      270.52      314.04     11.77 o 
  -8   8   7       53.18       44.00      3.20 o 
  -7   8   7        1.60        4.78      1.38 o 
  -6   8   7     1147.95     1063.50     13.44 o 
  -5   8   7      392.71      425.54      7.90 o 
  -4   8   7      800.82      798.12     14.26 o 
  -3   8   7      170.28      173.34      7.76 o 
  -2   8   7        1.40        6.57      2.07 o 
  -1   8   7       10.27        4.66      1.72 o 
   0   8   7       37.65       39.08      3.96 o 
   1   8   7      355.24      340.40     16.30 o 
   2   8   7      834.51      861.62     28.05 o 
   3   8   7       18.54       25.09      2.38 o 
   4   8   7      992.24      945.87     20.95 o 
   5   8   7      884.65      846.46     19.71 o 
   6   8   7      127.08      123.17      6.72 o 
   7   8   7       19.07       16.97      2.38 o 
   8   8   7       64.78       67.41      4.03 o 
 -11   9   7       13.31        6.41      1.78 o 
 -10   9   7      118.21      146.18      5.25 o 
  -9   9   7       23.66       25.14      5.41 o 
  -8   9   7       12.96       14.18      2.10 o 
  -7   9   7      265.38      236.48      8.50 o 
  -6   9   7     4128.93     3851.28     36.75 o 
  -5   9   7       13.30       14.52      1.52 o 
  -4   9   7     1209.02     1182.73     20.04 o 
  -3   9   7      640.80      600.14     15.52 o 
  -2   9   7       86.71       97.66      6.25 o 
  -1   9   7      266.92      300.86     10.72 o 
   0   9   7      333.15      323.20      9.09 o 
   1   9   7       45.22       44.53      6.32 o 
   2   9   7       33.45       33.57      5.21 o 
   3   9   7      413.53      466.58     10.17 o 
   4   9   7      311.52      329.08      9.30 o 
   5   9   7      349.42      360.80     12.37 o 
   6   9   7      606.56      636.54     15.66 o 
   7   9   7       31.21       31.75      2.88 o 
   8   9   7      176.44      196.59      6.59 o 
 -10  10   7       74.51       83.78      3.66 o 
  -9  10   7       72.20       82.00      5.48 o 
  -8  10   7        8.25       12.45      3.30 o 
  -7  10   7      110.14       97.71      7.21 o 
  -6  10   7      246.66      233.30      7.25 o 
  -5  10   7      303.66      278.40      6.69 o 
  -4  10   7        5.53        0.78      1.40 o 
  -3  10   7        1.12       -0.67      1.67 o 
  -2  10   7      888.63      838.32     19.30 o 
  -1  10   7      395.44      400.34     12.72 o 
   0  10   7      201.55      248.85     10.70 o 
   1  10   7      941.84      871.92     29.35 o 
   2  10   7     1073.55     1025.52     15.00 o 
   3  10   7      214.23      227.99      7.06 o 
   4  10   7      455.19      437.58     10.99 o 
   5  10   7      170.93      168.10      8.27 o 
   6  10   7        1.35        4.09      1.99 o 
   7  10   7      192.25      183.24      6.60 o 
   8  10   7       72.90       61.61      3.40 o 
 -10  11   7       43.61       47.81      3.46 o 
  -9  11   7       14.21       10.46      2.22 o 
  -8  11   7       38.09       32.38      4.45 o 
  -7  11   7        1.57        1.76      2.49 o 
  -6  11   7      225.01      199.66      6.67 o 
  -5  11   7       11.41        3.96      1.43 o 
  -4  11   7      247.09      208.07      5.57 o 
  -3  11   7      895.74      828.05     19.25 o 
  -2  11   7       32.00       24.70      7.27 o 
  -1  11   7       88.86       81.17      8.32 o 
   0  11   7        3.67        6.06      2.67 o 
   1  11   7      299.41      318.14      6.88 o 
   2  11   7      958.40      927.74     14.33 o 
   3  11   7      546.27      565.36     12.54 o 
   4  11   7      681.37      697.85     14.28 o 
   5  11   7      918.62      935.94     21.25 o 
   6  11   7      152.69      155.46      7.07 o 
   7  11   7        3.34        3.02      1.33 o 
   8  11   7       41.43       42.27      4.24 o 
 -10  12   7      259.17      286.81      8.03 o 
  -9  12   7       15.38       15.85      2.61 o 
  -8  12   7       15.12       15.42      3.37 o 
  -7  12   7      320.71      338.46     13.13 o 
  -6  12   7     1125.54     1054.39     20.11 o 
  -5  12   7      346.09      346.00     11.81 o 
  -4  12   7      153.36      138.02      5.93 o 
  -3  12   7       76.48       70.08      3.59 o 
  -2  12   7     1330.16     1420.83     25.18 o 
  -1  12   7      128.43      132.05      4.60 o 
   0  12   7       35.05       36.76      2.72 o 
   1  12   7        4.19        3.91      1.28 o 
   2  12   7       68.51       63.55      3.19 o 
   3  12   7      863.16      869.62     17.54 o 
   4  12   7      144.47      146.12      6.19 o 
   5  12   7      345.80      329.33      8.93 o 
   6  12   7       22.18       25.68      3.14 o 
   7  12   7      158.82      157.07      6.56 o 
 -10  13   7      163.91      159.62      9.60 o 
  -9  13   7        2.17        2.27      1.56 o 
  -8  13   7       13.62       13.38      2.69 o 
  -7  13   7      153.40      145.99      6.92 o 
  -6  13   7       47.32       52.31      4.12 o 
  -5  13   7      878.75      825.19     17.54 o 
  -4  13   7      112.82      114.97      6.54 o 
  -3  13   7      499.11      468.04     17.06 o 
  -2  13   7       60.95       67.58      3.63 o 
  -1  13   7       51.00       51.50      2.64 o 
   0  13   7      252.27      246.21      6.03 o 
   1  13   7     1537.78     1563.48     19.76 o 
   2  13   7      259.23      251.59      6.97 o 
   3  13   7     1704.90     1787.28     25.14 o 
   4  13   7      493.64      458.88     11.07 o 
   5  13   7      199.23      200.13      6.69 o 
   6  13   7        5.14        3.45      1.61 o 
   7  13   7      197.83      214.14      6.40 o 
 -10  14   7       31.20       25.24      2.56 o 
  -9  14   7       83.23       78.30      4.49 o 
  -8  14   7       70.27       67.72      4.25 o 
  -7  14   7       98.60       95.63      4.65 o 
  -6  14   7       45.54       66.86      4.59 o 
  -5  14   7      653.22      611.14     14.70 o 
  -4  14   7      133.85      135.50      5.89 o 
  -3  14   7      143.02      138.56      9.67 o 
  -2  14   7       45.80       58.54      3.78 o 
  -1  14   7      269.42      261.94      6.11 o 
   0  14   7        5.61        5.19      1.25 o 
   1  14   7       19.34       20.84      2.33 o 
   2  14   7      239.19      225.47      8.74 o 
   3  14   7        4.24       10.03      2.18 o 
   4  14   7      162.39      167.90      6.35 o 
   5  14   7      104.18      117.01      4.88 o 
   6  14   7      218.95      233.25      5.79 o 
   7  14   7       85.37       76.98     11.13 o 
  -9  15   7        1.43        1.00      0.88 o 
  -8  15   7       12.47       14.91      2.00 o 
  -7  15   7        1.04        3.27      2.57 o 
  -6  15   7      192.66      181.76      6.38 o 
  -5  15   7      372.26      361.75     10.87 o 
  -4  15   7        6.14        4.58      1.65 o 
  -3  15   7      329.87      308.47     11.15 o 
  -2  15   7       38.64       47.10      3.58 o 
  -1  15   7      135.75      158.18      8.44 o 
   0  15   7        0.20        1.52      1.30 o 
   1  15   7       88.94       78.19      5.18 o 
   2  15   7      584.55      583.44     18.22 o 
   3  15   7      566.88      561.89     14.19 o 
   4  15   7        8.73        6.02      1.86 o 
   5  15   7      118.84      123.03      5.54 o 
   6  15   7       44.19       43.41      2.91 o 
   7  15   7      258.86      261.92     10.23 o 
  -9  16   7       16.09        8.71      2.24 o 
  -8  16   7       11.05       12.02      3.31 o 
  -7  16   7       13.09       24.54      3.72 o 
  -6  16   7       12.25       11.14      2.37 o 
  -5  16   7      513.34      561.55     11.81 o 
  -4  16   7      159.52      172.93      6.22 o 
  -3  16   7      204.00      211.31      9.57 o 
  -2  16   7       11.58        6.27      2.14 o 
  -1  16   7      199.18      242.63      7.39 o 
   0  16   7       46.24       49.60      3.19 o 
   1  16   7       55.86       65.07      4.38 o 
   2  16   7      109.52      105.57      5.38 o 
   3  16   7        0.03       -1.01      2.20 o 
   4  16   7      116.35      123.35      5.91 o 
   5  16   7      173.20      183.20      6.57 o 
   6  16   7        8.60        5.29      2.56 o 
  -8  17   7        0.29       -0.22      1.78 o 
  -7  17   7      103.17      111.73      6.75 o 
  -6  17   7       28.72       26.26      2.90 o 
  -5  17   7       61.87       58.77      3.55 o 
  -4  17   7      356.50      382.93      9.06 o 
  -3  17   7      981.00      997.65     23.35 o 
  -2  17   7      865.05      879.13     16.80 o 
  -1  17   7       52.40       58.94      3.96 o 
   0  17   7        0.58       -0.54      1.46 o 
   1  17   7      821.61      855.51     23.91 o 
   2  17   7       51.86       54.77      3.91 o 
   3  17   7      100.26      104.17      7.03 o 
   4  17   7      695.75      696.60     17.90 o 
   5  17   7       13.75       13.67      2.80 o 
   6  17   7        5.90        5.67      2.15 o 
  -8  18   7       20.64       21.84      3.08 o 
  -7  18   7        6.87        5.01      3.05 o 
  -6  18   7      129.22      137.67      5.82 o 
  -5  18   7       13.12       13.86      2.03 o 
  -4  18   7        2.33        5.15      1.62 o 
  -3  18   7      121.10      127.43      5.24 o 
  -2  18   7      216.98      224.30      7.05 o 
  -1  18   7      140.38      167.82      7.92 o 
   0  18   7      452.36      523.48     11.74 o 
   1  18   7      142.77      139.11      6.06 o 
   2  18   7       34.94       38.04      3.18 o 
   3  18   7      183.59      183.35      8.73 o 
   4  18   7      111.11      116.50      7.16 o 
   5  18   7      202.15      194.32      9.12 o 
   6  18   7      408.84      408.17     12.64 o 
  -8  19   7        2.57        4.62      1.50 o 
  -7  19   7        2.04        3.67      1.71 o 
  -6  19   7        4.53        6.73      1.51 o 
  -5  19   7        1.03       -0.30      1.85 o 
  -4  19   7      481.27      469.98      9.64 o 
  -3  19   7        4.83        5.03      1.29 o 
  -2  19   7      227.83      223.33      6.76 o 
  -1  19   7       41.97       43.91      3.41 o 
   0  19   7        2.50       -0.15      1.36 o 
   1  19   7       99.73      110.34      6.40 o 
   2  19   7        2.65        0.88      1.45 o 
   3  19   7       14.12       11.43      2.70 o 
   4  19   7        9.22        7.57      2.28 o 
   5  19   7      191.03      225.02     10.40 o 
  -7  20   7        2.64       -1.23      1.54 o 
  -6  20   7      229.87      239.58      8.08 o 
  -5  20   7        4.43        3.33      1.73 o 
  -4  20   7       36.89       37.28      2.93 o 
  -3  20   7       13.70       14.64      1.59 o 
  -2  20   7      366.71      396.64     12.06 o 
  -1  20   7        4.66        4.02      1.47 o 
   0  20   7        9.03       10.62      1.86 o 
   1  20   7       16.54       17.51      2.15 o 
   2  20   7        0.53        1.13      2.01 o 
   3  20   7       42.76       51.50      3.93 o 
   4  20   7       89.17       96.18      4.62 o 
  -6  21   7       47.72       52.95      4.79 o 
  -5  21   7       95.56       89.19      3.96 o 
  -4  21   7        0.15        1.36      1.32 o 
  -3  21   7        0.41        0.59      0.88 o 
  -2  21   7      263.15      250.31      7.12 o 
  -1  21   7       26.97       22.71      8.09 o 
   0  21   7      164.13      173.06      5.70 o 
   1  21   7        5.06        8.21      4.86 o 
   2  21   7      202.48      212.96      7.54 o 
   3  21   7       10.64        8.25      1.47 o 
   4  21   7       48.48       41.63      3.29 o 
  -6  22   7       82.66       84.18      4.81 o 
  -5  22   7      346.68      336.26      8.37 o 
  -4  22   7       13.43       10.45      1.48 o 
  -3  22   7       90.20       88.16      3.80 o 
  -2  22   7      129.37      122.89      4.48 o 
  -1  22   7      235.48      275.02     13.15 o 
   0  22   7       54.62       54.18      5.70 o 
   1  22   7        1.93        1.21      1.24 o 
   2  22   7      798.50      762.30     21.24 o 
   3  22   7       43.15       45.13      3.78 o 
  -4  23   7        0.22        1.68      0.81 o 
  -3  23   7       30.69       25.17      3.22 o 
  -2  23   7        8.43        2.49      2.09 o 
  -1  23   7        6.38        7.12      1.30 o 
   0  23   7        8.93       10.21      2.62 o 
   1  23   7       90.47       98.59      6.42 o 
   2  23   7        5.67        4.94      1.66 o 
  -4  24   7       68.71       58.39      3.53 o 
  -3  24   7       92.65       95.37      5.19 o 
  -2  24   7        4.92        3.40      1.33 o 
  -1  24   7       26.77       29.13      2.30 o 
   0  24   7      111.99      117.48      9.19 o 
   1  24   7      115.08       94.57      5.20 o 
 -10   0   8       95.83      101.55      8.83 o 
  -8   0   8     1120.57      965.44     22.84 o 
  -6   0   8      183.73      169.08     11.48 o 
  -4   0   8     1808.71     1868.64     44.99 o 
  -2   0   8       90.53       82.27      6.90 o 
   0   0   8        5.83        0.92      1.73 o 
   2   0   8      149.95      157.98      9.57 o 
   4   0   8       33.73       21.06      4.95 o 
   6   0   8      343.49      343.61     21.60 o 
   8   0   8       10.18        4.89      2.03 o 
 -11   1   8        0.73        2.14      0.89 o 
 -10   1   8        0.44        2.24      1.98 o 
  -9   1   8        8.11        8.51      2.61 o 
  -8   1   8       87.81       89.05      4.51 o 
  -7   1   8       48.36       47.60      4.71 o 
  -6   1   8       12.10       14.28      2.16 o 
  -5   1   8      403.93      398.13     17.92 o 
  -4   1   8     1413.21     1483.70     27.11 o 
  -3   1   8      201.22      164.04      7.18 o 
  -2   1   8      318.67      356.87     10.59 o 
  -1   1   8      615.12      616.12     20.17 o 
   0   1   8      309.95      326.44      8.05 o 
   1   1   8     3713.38     3912.33     44.08 o 
   2   1   8       55.46       26.34      4.31 o 
   3   1   8       19.04       17.71      2.53 o 
   4   1   8      631.97      629.03     15.42 o 
   5   1   8       47.03       36.71      5.74 o 
   6   1   8        8.75        3.30      2.63 o 
   7   1   8       63.11       68.57      5.56 o 
   8   1   8      237.14      222.43      7.26 o 
 -11   2   8      117.48      129.30      5.45 o 
 -10   2   8        0.91       -0.11      1.67 o 
  -9   2   8      117.41       90.86      6.37 o 
  -8   2   8       74.31       54.68      3.63 o 
  -7   2   8      482.43      471.33     16.54 o 
  -6   2   8        7.73        7.72      1.37 o 
  -5   2   8       30.00       21.78      4.88 o 
  -4   2   8      326.28      368.40     10.97 o 
  -3   2   8      335.79      340.11     11.81 o 
  -2   2   8      943.02      860.66     17.98 o 
  -1   2   8      740.58      754.88     16.18 o 
   0   2   8        4.46        0.95      1.35 o 
   1   2   8      212.18      224.56      6.77 o 
   2   2   8      387.25      374.69     16.11 o 
   3   2   8       68.64       46.58      3.73 o 
   4   2   8      709.21      684.58     23.81 o 
   5   2   8       26.58       15.02      4.06 o 
   6   2   8      177.06      154.33     11.18 o 
   7   2   8       89.01       72.11      5.60 o 
   8   2   8       52.58       50.86      3.21 o 
 -11   3   8       21.64       20.53      2.26 o 
 -10   3   8        0.14       -0.05      1.62 o 
  -9   3   8       27.63       22.96      2.29 o 
  -8   3   8       14.93       18.65      2.84 o 
  -7   3   8     2129.12     2107.78     77.31 o 
  -6   3   8      370.52      405.97     12.52 o 
  -5   3   8     1027.84     1025.18     21.63 o 
  -4   3   8      214.78      240.35      8.70 o 
  -3   3   8      726.11      717.55     16.54 o 
  -2   3   8      199.31      175.78      7.20 o 
  -1   3   8     2297.81     2362.27     35.94 o 
   0   3   8       67.81       91.26      9.32 o 
   1   3   8      954.23     1016.60     20.32 o 
   2   3   8       31.40       36.87      4.79 o 
   3   3   8      254.85      243.06      8.30 o 
   4   3   8       42.88       32.13      3.64 o 
   5   3   8      324.95      328.75     12.81 o 
   6   3   8        1.27        5.40      1.92 o 
   7   3   8      303.65      338.00      8.90 o 
   8   3   8      193.73      207.82     10.81 o 
 -11   4   8       22.68       28.61      3.75 o 
 -10   4   8       45.36       52.04      4.23 o 
  -9   4   8       62.00       57.55      3.84 o 
  -8   4   8     2016.35     1809.45     31.57 o 
  -7   4   8      571.62      499.93     15.03 o 
  -6   4   8       12.22       16.46      1.99 o 
  -5   4   8      240.14      249.74      7.77 o 
  -4   4   8       24.56       28.35      6.83 o 
  -3   4   8       35.55       43.30      5.68 o 
  -2   4   8      801.61      838.22     17.81 o 
  -1   4   8      930.47     1047.51     16.80 o 
   0   4   8      343.54      353.11     11.31 o 
   1   4   8      163.20      171.18      7.71 o 
   2   4   8      133.44      154.57      8.14 o 
   3   4   8     1271.54     1233.23     22.74 o 
   4   4   8       27.02       16.89      2.99 o 
   5   4   8      620.00      594.87     18.30 o 
   6   4   8        6.44        5.39      1.84 o 
   7   4   8       47.56       37.94      2.80 o 
   8   4   8        9.57       11.40      2.91 o 
 -11   5   8        0.26       -0.92      1.26 o 
 -10   5   8       84.76      100.68      4.60 o 
  -9   5   8        4.17        4.73      1.44 o 
  -8   5   8       16.14       21.10      2.91 o 
  -7   5   8       10.39        6.84      1.83 o 
  -6   5   8       71.21       73.54      3.80 o 
  -5   5   8     4198.02     4291.53     38.09 o 
  -4   5   8      137.55      162.28     11.43 o 
  -3   5   8        0.40        6.31      3.15 o 
  -2   5   8      775.10      833.05     17.80 o 
  -1   5   8      725.77      779.26     18.31 o 
   0   5   8      317.88      309.98     10.79 o 
   1   5   8        5.28       11.89      2.49 o 
   2   5   8        7.40        1.58      1.78 o 
   3   5   8       52.76       50.79      3.67 o 
   4   5   8       73.36       73.48      5.37 o 
   5   5   8        0.09        2.66      2.13 o 
   6   5   8       15.94       17.80      2.51 o 
   7   5   8      102.28      129.37      6.56 o 
   8   5   8        0.94        1.13      1.70 o 
 -11   6   8        6.59        4.21      2.14 o 
 -10   6   8       16.52       17.80      1.85 o 
  -9   6   8       48.56       51.54      3.13 o 
  -8   6   8      279.45      257.32      8.57 o 
  -7   6   8      431.25      427.33     10.16 o 
  -6   6   8     1409.94     1327.12     18.64 o 
  -5   6   8       20.56       31.25      2.22 o 
  -4   6   8      408.87      426.36     19.22 o 
  -3   6   8     1081.14     1125.84     33.72 o 
  -2   6   8     2006.57     2153.37     28.48 o 
  -1   6   8       79.12       63.50      4.93 o 
   0   6   8        0.49        3.02      1.89 o 
   1   6   8      121.91      137.11     11.15 o 
   2   6   8       44.76       44.53      4.34 o 
   3   6   8     1895.92     1921.50     33.32 o 
   4   6   8      400.46      404.46     13.88 o 
   5   6   8     1233.10     1185.26     23.35 o 
   6   6   8      172.43      163.67      9.36 o 
   7   6   8      106.26       99.59      5.65 o 
   8   6   8       14.28       15.44      2.98 o 
 -11   7   8       20.69       24.64      3.14 o 
 -10   7   8        5.98        4.74      2.37 o 
  -9   7   8       25.60       16.93      2.19 o 
  -8   7   8      283.52      256.47      8.55 o 
  -7   7   8       29.76       27.12      2.69 o 
  -6   7   8       22.49       29.57      2.31 o 
  -5   7   8      170.56      162.34      5.51 o 
  -4   7   8        4.39       10.62      3.47 o 
  -3   7   8     1665.26     1856.16     33.11 o 
  -2   7   8      204.69      164.07      8.07 o 
  -1   7   8      449.03      476.71     14.21 o 
   0   7   8        4.40        5.94      2.31 o 
   1   7   8      104.16      106.10      9.29 o 
   2   7   8     1106.94     1094.07     15.47 o 
   3   7   8      412.23      405.05     11.51 o 
   4   7   8      314.81      289.97     11.03 o 
   5   7   8      263.91      247.72      9.86 o 
   6   7   8      510.93      530.12     13.27 o 
   7   7   8       64.36       62.16      3.43 o 
   8   7   8        4.93        5.36      2.06 o 
 -11   8   8       21.13       23.28      2.87 o 
 -10   8   8        2.50        1.86      1.24 o 
  -9   8   8       75.04       65.26      7.25 o 
  -8   8   8       33.73       42.95      3.09 o 
  -7   8   8       89.45       97.93      4.76 o 
  -6   8   8      553.01      573.48     12.90 o 
  -5   8   8     1508.11     1535.39     20.38 o 
  -4   8   8      122.89      120.78      3.85 o 
  -3   8   8      212.49      217.40      9.36 o 
  -2   8   8      815.88      782.10     19.15 o 
  -1   8   8      659.94      689.55     17.84 o 
   0   8   8      201.53      197.10      9.07 o 
   1   8   8       49.36       38.84      2.65 o 
   2   8   8      222.62      221.38      6.38 o 
   3   8   8     2926.06     2892.63     42.55 o 
   4   8   8     1061.40     1065.57     22.78 o 
   5   8   8       83.76       90.05      5.94 o 
   6   8   8        3.00        5.66      1.93 o 
   7   8   8      668.30      655.62     12.15 o 
   8   8   8      129.33      115.35      6.46 o 
 -10   9   8       79.13       93.12      3.84 o 
  -9   9   8        7.25        5.50      3.01 o 
  -8   9   8        0.51        2.54      1.33 o 
  -7   9   8      104.49       89.22      4.57 o 
  -6   9   8        1.60        5.01      1.54 o 
  -5   9   8     2323.63     2483.81     37.44 o 
  -4   9   8      432.59      446.08      7.79 o 
  -3   9   8        1.09        5.78      1.49 o 
  -2   9   8      570.06      550.34     17.64 o 
  -1   9   8      413.38      428.64     13.78 o 
   0   9   8      168.50      181.61      5.16 o 
   1   9   8       97.26       85.75      3.93 o 
   2   9   8      319.00      339.71      8.16 o 
   3   9   8     2287.52     2229.62     29.37 o 
   4   9   8      949.87      977.59     21.62 o 
   5   9   8      379.82      344.12     11.59 o 
   6   9   8      205.98      209.27      7.88 o 
   7   9   8       19.01       15.89      1.83 o 
 -10  10   8       83.32      103.23      3.70 o 
  -9  10   8      173.98      184.72      7.85 o 
  -8  10   8      139.84      134.91      8.16 o 
  -7  10   8      754.28      671.62     28.54 o 
  -6  10   8      242.70      230.51      7.29 o 
  -5  10   8       63.86       77.17      3.93 o 
  -4  10   8      174.92      173.87      5.29 o 
  -3  10   8      250.61      274.73      7.40 o 
  -2  10   8        1.50        3.02      1.30 o 
  -1  10   8        5.30        3.40      1.22 o 
   0  10   8      286.81      270.95      8.23 o 
   1  10   8      880.35      897.01     14.05 o 
   2  10   8      934.79      939.21     14.71 o 
   3  10   8      106.55      100.09      5.16 o 
   4  10   8     1392.48     1505.53     40.84 o 
   5  10   8      272.21      262.33      9.96 o 
   6  10   8        6.35       11.63      2.27 o 
   7  10   8        8.79        8.50      1.41 o 
 -10  11   8      116.65      123.01      4.92 o 
  -9  11   8       43.99       48.82      3.86 o 
  -8  11   8       13.74       16.93      6.32 o 
  -7  11   8        1.93        2.66      2.45 o 
  -6  11   8      560.99      601.50     12.17 o 
  -5  11   8      127.39      125.91      5.70 o 
  -4  11   8      210.66      208.01      5.79 o 
  -3  11   8        0.27        2.54      2.13 o 
  -2  11   8       45.15       47.30      3.87 o 
  -1  11   8      143.08      129.24      5.48 o 
   0  11   8      121.79      123.09      4.85 o 
   1  11   8       87.58       95.97      4.07 o 
   2  11   8     1365.30     1385.88     21.32 o 
   3  11   8        3.20        4.55      1.78 o 
   4  11   8     1611.21     1679.57     25.28 o 
   5  11   8      140.56      151.82      9.26 o 
   6  11   8      129.94      129.64      5.77 o 
   7  11   8      109.37      122.56      4.59 o 
 -10  12   8       21.95       22.17      3.60 o 
  -9  12   8      498.49      535.54     19.72 o 
  -8  12   8      146.67      160.67      8.60 o 
  -7  12   8       15.73       18.44      3.45 o 
  -6  12   8      399.21      389.98     12.12 o 
  -5  12   8       90.13       94.82      4.94 o 
  -4  12   8     1176.36     1223.33     18.63 o 
  -3  12   8     1568.15     1499.28     35.42 o 
  -2  12   8        1.10        4.09      1.55 o 
  -1  12   8      761.53      732.47     16.85 o 
   0  12   8       32.08       30.07      2.56 o 
   1  12   8      119.03      119.26      5.48 o 
   2  12   8       21.60       28.00      2.52 o 
   3  12   8      659.50      695.31     12.59 o 
   4  12   8      364.95      392.26      8.80 o 
   5  12   8      213.21      197.93      8.03 o 
   6  12   8        9.78       12.42      2.05 o 
   7  12   8       65.41       62.37      2.74 o 
  -9  13   8       72.65       78.01      8.57 o 
  -8  13   8        0.15        0.46      1.43 o 
  -7  13   8       14.95       11.06      3.70 o 
  -6  13   8      597.12      591.11     14.13 o 
  -5  13   8      395.80      411.49     11.69 o 
  -4  13   8      515.39      505.83     16.76 o 
  -3  13   8      392.28      352.26     23.70 o 
  -2  13   8     1270.50     1282.82     26.09 o 
  -1  13   8      725.66      726.08     15.71 o 
   0  13   8       14.45       18.61      2.70 o 
   1  13   8      342.51      350.78      9.57 o 
   2  13   8      955.55      978.92     15.28 o 
   3  13   8       51.29       59.68      3.50 o 
   4  13   8        4.26        4.62      1.61 o 
   5  13   8       19.81       17.73      1.98 o 
   6  13   8      118.71      121.25      4.90 o 
   7  13   8       62.90       64.46      4.51 o 
  -9  14   8      256.01      249.33     40.48 o 
  -8  14   8      251.18      263.20     13.65 o 
  -7  14   8       12.14       12.93      3.38 o 
  -6  14   8       41.04       36.77      3.52 o 
  -5  14   8      107.83      117.15      6.13 o 
  -4  14   8      431.93      469.99     11.76 o 
  -3  14   8       32.43       27.31      3.21 o 
  -2  14   8      530.21      506.50     33.31 o 
  -1  14   8      349.86      380.39     11.04 o 
   0  14   8       90.86       95.73      5.43 o 
   1  14   8       31.35       28.05      2.81 o 
   2  14   8      131.47      138.47      5.84 o 
   3  14   8       42.59       45.53      3.44 o 
   4  14   8      531.41      559.14     11.44 o 
   5  14   8       16.02       16.61      1.88 o 
   6  14   8       67.44       74.68      4.14 o 
  -9  15   8        2.85        1.69      1.72 o 
  -8  15   8       28.30       33.65      4.24 o 
  -7  15   8       97.01       83.92      9.78 o 
  -6  15   8      187.31      176.72      6.13 o 
  -5  15   8       76.06       66.46      4.66 o 
  -4  15   8     1054.72     1078.89     17.82 o 
  -3  15   8      118.34      109.47      5.32 o 
  -2  15   8      684.45      698.49     17.94 o 
  -1  15   8      148.35      165.54      8.58 o 
   0  15   8       93.34       97.57      4.67 o 
   1  15   8        1.66        1.77      1.93 o 
   2  15   8      127.51      137.79      8.38 o 
   3  15   8      182.59      185.00      9.64 o 
   4  15   8       53.51       50.96      4.68 o 
   5  15   8      181.01      177.31      7.04 o 
   6  15   8        7.84       13.45      3.09 o 
  -9  16   8       12.08       13.35      2.10 o 
  -8  16   8       32.02       34.85      4.42 o 
  -7  16   8       58.62       54.88      4.90 o 
  -6  16   8        3.45       -0.07      1.76 o 
  -5  16   8       65.42       73.95      4.70 o 
  -4  16   8      179.78      202.35      6.52 o 
  -3  16   8      231.24      239.04      9.46 o 
  -2  16   8       59.68       63.63      4.96 o 
  -1  16   8       23.67       41.04      3.26 o 
   0  16   8      243.77      256.54      8.47 o 
   1  16   8       11.01        8.60      2.70 o 
   2  16   8        0.42        0.39      1.97 o 
   3  16   8      747.07      819.39     20.63 o 
   4  16   8        2.79        3.52      3.84 o 
   5  16   8       11.14        7.14      3.10 o 
   6  16   8      301.36      314.13      7.91 o 
  -8  17   8       26.72       30.84      3.66 o 
  -7  17   8       92.87       93.01      5.70 o 
  -6  17   8        7.94        9.19      2.08 o 
  -5  17   8      105.39       93.90      4.29 o 
  -4  17   8      453.96      455.64     10.45 o 
  -3  17   8      934.81      873.54     14.83 o 
  -2  17   8       23.73       17.07      2.90 o 
  -1  17   8      119.38      128.23      8.10 o 
   0  17   8      460.42      506.34     26.02 o 
   1  17   8      379.96      420.49     10.62 o 
   2  17   8      388.27      414.79     18.66 o 
   3  17   8      227.73      234.35      9.76 o 
   4  17   8     1400.68     1430.12     25.99 o 
   5  17   8      181.69      170.67      6.80 o 
  -7  18   8        5.47        3.18      2.27 o 
  -6  18   8      309.34      338.22      8.70 o 
  -5  18   8      461.39      462.59      9.21 o 
  -4  18   8      556.22      544.47     10.97 o 
  -3  18   8       37.97       43.71      3.01 o 
  -2  18   8      172.68      170.60     10.08 o 
  -1  18   8      474.31      517.15     20.01 o 
   0  18   8      746.98      810.10     18.66 o 
   1  18   8        2.96        1.64      1.73 o 
   2  18   8      157.04      168.07      8.61 o 
   3  18   8      321.08      337.58      8.85 o 
   4  18   8        1.50       -0.45      1.18 o 
   5  18   8      275.70      312.74     11.95 o 
  -7  19   8       16.91       16.67      2.17 o 
  -6  19   8       66.73       68.21      3.49 o 
  -5  19   8        1.30        1.77      1.21 o 
  -4  19   8       41.01       41.37      3.18 o 
  -3  19   8      208.90      195.41      6.13 o 
  -2  19   8       36.17       40.58      4.33 o 
  -1  19   8       36.11       47.33      6.20 o 
   0  19   8      110.24      113.87      8.96 o 
   1  19   8      345.43      388.72     11.06 o 
   2  19   8     1185.24     1344.26     37.21 o 
   3  19   8      105.87      101.94      8.32 o 
   4  19   8      158.91      159.64      8.99 o 
  -7  20   8       12.89        7.27      1.56 o 
  -6  20   8      238.84      210.68      7.28 o 
  -5  20   8      123.45      118.39      4.68 o 
  -4  20   8      260.91      249.65      6.03 o 
  -3  20   8      149.09      148.42      6.19 o 
  -2  20   8       60.66       48.22      3.36 o 
  -1  20   8        6.91        4.22      2.27 o 
   0  20   8        0.84        1.52      2.31 o 
   1  20   8      194.41      205.58     10.94 o 
   2  20   8       98.10       96.52      7.40 o 
   3  20   8       37.32       39.37      4.42 o 
   4  20   8       54.11       48.01      3.43 o 
  -6  21   8      168.69      146.13      6.49 o 
  -5  21   8       59.53       63.12      2.94 o 
  -4  21   8        9.50        6.60      1.06 o 
  -3  21   8       67.03       59.11      2.72 o 
  -2  21   8      177.64      179.89      5.55 o 
  -1  21   8        0.67        2.45      1.32 o 
   0  21   8        0.64        1.03      2.10 o 
   1  21   8      213.35      218.97     10.92 o 
   2  21   8       76.96       75.74      7.70 o 
   3  21   8       71.20       61.10      4.30 o 
  -4  22   8       45.94       46.78      3.96 o 
  -3  22   8        7.63        3.60      1.03 o 
  -2  22   8       85.43       82.28      3.30 o 
  -1  22   8       38.99       42.90      2.45 o 
   0  22   8       72.55       61.95      5.00 o 
   1  22   8       55.61       59.95      5.02 o 
   2  22   8       58.04       64.24      4.52 o 
  -4  23   8      122.30      132.28      5.61 o 
  -3  23   8       36.19       34.58      3.13 o 
  -2  23   8        4.76        3.23      0.88 o 
  -1  23   8       94.19       91.43      4.36 o 
   0  23   8       44.96       43.30      5.43 o 
   1  23   8      374.53      383.88     11.56 o 
 -11   0   9        1.09        0.24      1.22 o 
  -9   0   9      642.61      647.29     24.16 o 
  -7   0   9     4020.06     3670.34     79.09 o 
  -5   0   9      236.11      262.48     10.23 o 
  -3   0   9        8.69       19.00      3.95 o 
  -1   0   9     1649.79     1674.20     40.87 o 
   1   0   9     6395.85     6929.70    103.40 o 
   3   0   9      142.21      173.90     11.44 o 
   5   0   9        9.78       12.52      4.44 o 
   7   0   9      315.20      287.14     13.58 o 
 -11   1   9       20.78       18.00      3.54 o 
 -10   1   9      354.36      359.78     11.20 o 
  -9   1   9      438.22      438.07     13.68 o 
  -8   1   9       26.29       38.45      3.10 o 
  -7   1   9      154.45      153.50      9.33 o 
  -6   1   9      101.28       94.46      4.45 o 
  -5   1   9      562.30      534.12     10.68 o 
  -4   1   9      941.53      949.82     21.05 o 
  -3   1   9      700.15      735.41     17.51 o 
  -2   1   9      443.61      456.17     12.85 o 
  -1   1   9       54.33       40.00      3.63 o 
   0   1   9       63.93       57.16      3.67 o 
   1   1   9     1212.56     1324.90     18.84 o 
   2   1   9       65.82       43.60      4.20 o 
   3   1   9      608.79      591.32     15.14 o 
   4   1   9      409.33      376.03     11.34 o 
   5   1   9      303.66      272.84     10.52 o 
   6   1   9       33.09       57.35      6.99 o 
   7   1   9       23.97       23.17      2.81 o 
   8   1   9      109.47      105.70      3.75 o 
 -11   2   9        4.47        2.02      0.75 o 
 -10   2   9       11.03        9.87      2.29 o 
  -9   2   9       48.32       49.40      4.72 o 
  -8   2   9     1380.24     1344.20     19.45 o 
  -7   2   9      177.32      164.86      8.47 o 
  -6   2   9       49.02       49.35      3.31 o 
  -5   2   9      158.50      143.65      5.30 o 
  -4   2   9      350.35      342.71      6.78 o 
  -3   2   9      710.52      714.95     17.18 o 
  -2   2   9       15.32       23.42      2.95 o 
  -1   2   9     2192.98     2175.73     34.85 o 
   0   2   9      249.17      278.61     10.07 o 
   1   2   9      112.37      125.83      6.01 o 
   2   2   9     1045.48     1025.80     25.11 o 
   3   2   9       25.19       21.90      4.68 o 
   4   2   9       74.51       67.36      5.73 o 
   5   2   9       43.83       44.70      6.42 o 
   6   2   9       20.28       16.69      2.57 o 
   7   2   9       61.26       65.47      4.27 o 
   8   2   9        5.24        3.25      1.06 o 
 -11   3   9       11.01       12.03      2.32 o 
 -10   3   9        9.37        8.00      2.03 o 
  -9   3   9        3.58        0.88      2.45 o 
  -8   3   9      170.27      159.04      6.83 o 
  -7   3   9        1.61        1.89      2.03 o 
  -6   3   9      345.13      324.12      9.58 o 
  -5   3   9      170.00      179.49      5.25 o 
  -4   3   9     1072.33     1027.61     14.19 o 
  -3   3   9       51.88       43.48      3.97 o 
  -2   3   9      628.40      652.95     15.94 o 
  -1   3   9      739.50      781.14     38.67 o 
   0   3   9      540.78      489.13     14.02 o 
   1   3   9      278.41      312.53      7.47 o 
   2   3   9        4.90        0.77      2.77 o 
   3   3   9        3.72        5.59      2.55 o 
   4   3   9      845.65      839.17     26.76 o 
   5   3   9        5.64        3.06      1.97 o 
   6   3   9       54.71       56.44      4.27 o 
   7   3   9       88.78       89.21      8.06 o 
 -11   4   9       88.38      100.58      5.79 o 
 -10   4   9      197.60      217.74      7.98 o 
  -9   4   9      166.08      172.72      7.18 o 
  -8   4   9      260.51      224.16      8.00 o 
  -7   4   9       24.37       12.25      2.57 o 
  -6   4   9      201.87      216.31      9.35 o 
  -5   4   9     1953.93     1888.72     25.52 o 
  -4   4   9      295.80      328.03      6.58 o 
  -3   4   9      257.29      259.91      9.72 o 
  -2   4   9       17.75       17.96      3.10 o 
  -1   4   9      661.49      630.38     16.69 o 
   0   4   9        3.99        5.59      4.27 o 
   1   4   9      964.30      933.51     15.99 o 
   2   4   9      310.03      304.61      8.36 o 
   3   4   9       82.58      100.93      6.01 o 
   4   4   9      813.14      803.78     18.07 o 
   5   4   9      543.23      547.00     16.46 o 
   6   4   9       24.80       21.20      3.39 o 
   7   4   9       32.35       25.99      2.48 o 
 -11   5   9       79.53       77.60      3.45 o 
 -10   5   9       83.92       89.86      4.83 o 
  -9   5   9      130.88      124.02      4.65 o 
  -8   5   9       47.29       45.22      4.74 o 
  -7   5   9        1.00        6.12      2.01 o 
  -6   5   9        5.93        8.94      2.51 o 
  -5   5   9     1122.18     1139.71     19.71 o 
  -4   5   9        2.70        3.43      1.30 o 
  -3   5   9      116.52      121.82      5.61 o 
  -2   5   9      542.26      593.03     16.55 o 
  -1   5   9       13.77       14.52      3.01 o 
   0   5   9     1438.68     1434.10     18.97 o 
   1   5   9      130.98      110.23      8.40 o 
   2   5   9      590.92      592.75     15.21 o 
   3   5   9     1310.26     1374.08     29.79 o 
   4   5   9      329.33      315.35     10.95 o 
   5   5   9       73.71       87.39      6.22 o 
   6   5   9        4.27        4.03      1.41 o 
   7   5   9        9.85       12.30      1.82 o 
 -11   6   9       25.87       22.02      2.71 o 
 -10   6   9       13.80       15.63      1.59 o 
  -9   6   9        1.97        1.58      1.05 o 
  -8   6   9      631.72      606.24     13.33 o 
  -7   6   9      213.70      205.00      6.87 o 
  -6   6   9      288.92      319.39     16.78 o 
  -5   6   9     1093.35     1071.50     16.21 o 
  -4   6   9      992.17      925.39     11.94 o 
  -3   6   9       75.63       90.55      2.93 o 
  -2   6   9       19.51       19.44      2.20 o 
  -1   6   9      208.16      204.91      6.18 o 
   0   6   9      412.42      375.57      7.02 o 
   1   6   9      418.90      377.75      7.54 o 
   2   6   9      107.66       96.50      4.96 o 
   3   6   9     1776.76     1758.60     30.59 o 
   4   6   9      223.80      241.28      9.72 o 
   5   6   9      141.97      158.90      9.02 o 
   6   6   9      200.15      220.81      8.93 o 
   7   6   9        1.44        0.24      0.84 o 
 -10   7   9        8.30        6.34      1.43 o 
  -9   7   9       15.30       10.78      3.39 o 
  -8   7   9       99.17       70.77      4.25 o 
  -7   7   9       93.01       93.29      4.60 o 
  -6   7   9       24.73       34.56      4.05 o 
  -5   7   9      811.70      792.14     12.45 o 
  -4   7   9       42.93       38.97      2.32 o 
  -3   7   9      174.84      200.61      5.29 o 
  -2   7   9      281.04      267.02      7.77 o 
  -1   7   9       86.88       77.98      2.89 o 
   0   7   9      111.10       85.60      3.28 o 
   1   7   9        3.25       -1.20      1.39 o 
   2   7   9     1489.56     1463.40     26.98 o 
   3   7   9      259.97      246.46     10.06 o 
   4   7   9        4.75       11.80      2.46 o 
   5   7   9      317.28      323.01     10.45 o 
   6   7   9       58.42       57.61      3.19 o 
   7   7   9       15.07       12.62      1.22 o 
 -10   8   9      201.33      189.54      6.25 o 
  -9   8   9      176.12      198.12     11.69 o 
  -8   8   9        1.71        3.45      1.34 o 
  -7   8   9      873.66      847.51     14.55 o 
  -6   8   9      271.67      266.52     10.59 o 
  -5   8   9      100.00       78.05      4.72 o 
  -4   8   9      100.54       98.20      3.62 o 
  -3   8   9     1367.71     1248.07     15.06 o 
  -2   8   9      717.18      680.64     11.86 o 
  -1   8   9     1131.49     1092.38     14.68 o 
   0   8   9      308.98      281.72      6.04 o 
   1   8   9       40.08       30.26      2.22 o 
   2   8   9      636.88      623.11     10.20 o 
   3   8   9      382.82      388.46     12.87 o 
   4   8   9       83.79       86.53      5.93 o 
   5   8   9       57.37       69.65      5.38 o 
   6   8   9      287.14      292.60      5.76 o 
   7   8   9      178.95      215.66      6.94 o 
 -10   9   9       13.96       16.38      2.34 o 
  -9   9   9        0.16        2.89      2.24 o 
  -8   9   9      133.52      129.09      4.71 o 
  -7   9   9     1017.46      941.48     15.18 o 
  -6   9   9        0.46        2.10      1.87 o 
  -5   9   9      763.83      719.16     14.65 o 
  -4   9   9     1494.68     1456.70     16.79 o 
  -3   9   9      611.18      606.51     10.80 o 
  -2   9   9      377.36      419.51     10.41 o 
  -1   9   9       94.72       70.00      4.13 o 
   0   9   9      139.16      142.65      5.58 o 
   1   9   9      149.91      148.74      7.22 o 
   2   9   9      409.20      419.34     10.61 o 
   3   9   9      264.42      243.50      6.78 o 
   4   9   9      854.19      848.35     19.31 o 
   5   9   9       19.02       15.99      1.65 o 
   6   9   9      389.13      411.74      8.52 o 
   7   9   9       53.14       53.11      3.62 o 
 -10  10   9        2.81        0.91      2.27 o 
  -9  10   9       63.88       71.11      4.52 o 
  -8  10   9      119.00      103.96      6.36 o 
  -7  10   9      380.87      374.80     23.92 o 
  -6  10   9      319.78      342.50      8.87 o 
  -5  10   9        6.02        3.11      1.56 o 
  -4  10   9      158.07      180.63      6.09 o 
  -3  10   9      100.28       98.48      4.52 o 
  -2  10   9        4.13        6.95      2.00 o 
  -1  10   9     1482.18     1453.05     19.32 o 
   0  10   9        1.12       -0.77      1.58 o 
   1  10   9      101.05      106.28      5.40 o 
   2  10   9        1.66        3.64      1.62 o 
   3  10   9      427.69      470.83     15.50 o 
   4  10   9       51.72       44.76      4.25 o 
   5  10   9        3.11        4.50      1.73 o 
   6  10   9      156.89      147.28      4.73 o 
   7  10   9        0.86        1.12      0.94 o 
 -10  11   9        3.36        5.13      1.50 o 
  -9  11   9        1.11        2.10      2.56 o 
  -8  11   9       20.31       19.92      3.55 o 
  -7  11   9      223.59      202.38      9.63 o 
  -6  11   9      665.42      604.90     12.05 o 
  -5  11   9      645.57      654.16     13.83 o 
  -4  11   9      185.42      169.04      5.89 o 
  -3  11   9       23.25       23.00      3.26 o 
  -2  11   9       50.07       46.84      5.34 o 
  -1  11   9        0.44        0.01      2.15 o 
   0  11   9      141.02      129.21      6.07 o 
   1  11   9      994.78     1032.02     18.21 o 
   2  11   9      234.51      256.69      8.47 o 
   3  11   9     1207.16     1293.30     18.20 o 
   4  11   9        0.33        0.18      1.62 o 
   5  11   9        2.27        2.60      1.32 o 
   6  11   9       21.02       28.56      3.67 o 
  -9  12   9       62.07       61.88      8.89 o 
  -8  12   9       42.95       50.01      4.63 o 
  -7  12   9       14.79        9.44      2.60 o 
  -6  12   9      290.37      319.05     12.66 o 
  -5  12   9      228.08      223.58      7.60 o 
  -4  12   9       74.21       80.92      4.12 o 
  -3  12   9      113.36      128.16      5.78 o 
  -2  12   9       56.41       35.95      3.28 o 
  -1  12   9      136.62      146.09      9.26 o 
   0  12   9        1.78        1.10      1.62 o 
   1  12   9      191.82      215.48      7.68 o 
   2  12   9      878.38      905.63     16.77 o 
   3  12   9       28.06       24.21      2.71 o 
   4  12   9      473.19      520.19     14.80 o 
   5  12   9       26.44       32.12      4.03 o 
   6  12   9       10.53        9.31      2.59 o 
  -9  13   9       23.01       16.86      3.04 o 
  -8  13   9        3.60        8.68      2.89 o 
  -7  13   9       15.77       10.89      4.44 o 
  -6  13   9       25.64       27.47      2.55 o 
  -5  13   9      290.15      315.92      8.94 o 
  -4  13   9       60.46       66.39      3.64 o 
  -3  13   9     1606.41     1592.95     24.35 o 
  -2  13   9      189.96      218.59     17.34 o 
  -1  13   9      276.28      282.46     13.00 o 
   0  13   9      512.79      570.10     14.99 o 
   1  13   9      170.59      169.69      6.02 o 
   2  13   9      548.23      612.88     13.09 o 
   3  13   9      267.94      310.44      8.63 o 
   4  13   9      187.18      188.40      7.46 o 
   5  13   9      213.04      215.39     10.30 o 
   6  13   9       18.49       23.02      2.29 o 
  -9  14   9      248.22      262.59     10.26 o 
  -8  14   9      113.66      100.69      5.71 o 
  -7  14   9       22.96       24.13      8.11 o 
  -6  14   9       64.01       70.62      4.48 o 
  -5  14   9       77.32       71.12      4.73 o 
  -4  14   9      274.40      274.40      8.73 o 
  -3  14   9        0.01        0.54      1.67 o 
  -2  14   9      358.53      369.44     12.49 o 
  -1  14   9        8.42       10.46      2.66 o 
   0  14   9      151.33      158.27      9.77 o 
   1  14   9      641.69      657.97     13.66 o 
   2  14   9      113.23      114.89      5.25 o 
   3  14   9      182.79      175.40      6.08 o 
   4  14   9       47.06       52.35      4.85 o 
   5  14   9       18.70       16.52      2.77 o 
   6  14   9       67.39       77.37      5.02 o 
  -9  15   9      176.61      167.34      6.85 o 
  -8  15   9      108.37      115.22      5.58 o 
  -7  15   9      103.57      109.35     14.17 o 
  -6  15   9      157.23      163.02      6.69 o 
  -5  15   9     1378.03     1399.39     31.45 o 
  -4  15   9        0.16        1.58      1.47 o 
  -3  15   9      502.14      512.82     10.27 o 
  -2  15   9      352.72      309.91     14.82 o 
  -1  15   9     1885.47     1976.02     54.22 o 
   0  15   9      251.53      249.93     11.94 o 
   1  15   9       50.74       53.81      4.36 o 
   2  15   9      253.95      243.46      7.55 o 
   3  15   9       71.95       76.89     10.15 o 
   4  15   9        6.30        6.83      2.24 o 
   5  15   9        5.00        7.77      1.91 o 
  -8  16   9      161.95      170.75      8.35 o 
  -7  16   9       18.07       14.00      2.58 o 
  -6  16   9       48.79       51.42      5.20 o 
  -5  16   9      206.30      207.86      8.33 o 
  -4  16   9      385.47      403.46     13.94 o 
  -3  16   9       21.43       20.57      2.14 o 
  -2  16   9      349.89      375.72      9.83 o 
  -1  16   9       16.89       14.83      4.59 o 
   0  16   9      193.58      216.45     15.40 o 
   1  16   9        0.61        8.65      4.36 o 
   2  16   9      163.19      176.00      9.36 o 
   3  16   9       17.54       16.73      3.00 o 
   4  16   9       17.24       20.75      3.15 o 
   5  16   9        0.77       -0.24      1.30 o 
  -8  17   9       85.13       79.07      4.56 o 
  -7  17   9      390.86      384.99     10.65 o 
  -6  17   9       33.43       25.89      3.36 o 
  -5  17   9      100.98      105.53      4.21 o 
  -4  17   9       22.24       24.77      2.77 o 
  -3  17   9      141.81      153.43      5.33 o 
  -2  17   9        1.81        0.36      1.22 o 
  -1  17   9       20.98       16.08      2.39 o 
   0  17   9      253.89      258.81     15.82 o 
   1  17   9      165.69      196.71     14.09 o 
   2  17   9       31.79       36.54      4.31 o 
   3  17   9      584.24      598.61     15.61 o 
   4  17   9      567.27      554.95     32.86 o 
  -7  18   9        0.01       -1.09      1.09 o 
  -6  18   9       96.99       77.38      4.62 o 
  -5  18   9       20.23       19.86      1.82 o 
  -4  18   9      313.79      336.15      8.94 o 
  -3  18   9      348.58      340.88      8.59 o 
  -2  18   9      262.36      270.10      6.91 o 
  -1  18   9       51.21       49.21      2.92 o 
   0  18   9        3.14        0.69      5.16 o 
   1  18   9       65.58       81.00      8.34 o 
   2  18   9       51.62       48.89      6.40 o 
   3  18   9        3.23       -0.09      2.32 o 
   4  18   9      142.80      164.63      8.69 o 
  -6  19   9       14.11       13.48      3.02 o 
  -5  19   9       37.81       42.24      5.19 o 
  -4  19   9        6.20        9.22      1.63 o 
  -3  19   9       39.53       44.68      2.65 o 
  -2  19   9      306.98      301.44      6.93 o 
  -1  19   9      540.22      521.34     10.38 o 
   0  19   9       16.39       17.72      2.29 o 
   1  19   9      109.41      120.14      8.87 o 
   2  19   9      133.51      132.88      8.99 o 
   3  19   9      332.64      348.68     13.50 o 
  -6  20   9        1.12       -1.37      1.64 o 
  -5  20   9       45.95       41.77      3.45 o 
  -4  20   9      207.87      208.34      5.71 o 
  -3  20   9      312.76      304.59      6.19 o 
  -2  20   9       43.91       43.29      2.62 o 
  -1  20   9       13.82       16.67      2.11 o 
   0  20   9      137.40      132.82      4.85 o 
   1  20   9      180.68      171.75      6.40 o 
   2  20   9      397.50      394.43     20.81 o 
   3  20   9       48.32       55.04      3.80 o 
  -5  21   9       31.62       22.52      2.95 o 
  -4  21   9       58.13       57.17      6.45 o 
  -3  21   9        0.67        0.15      1.29 o 
  -2  21   9       38.71       37.82      2.18 o 
  -1  21   9        3.98        1.33      1.07 o 
   0  21   9      147.14      164.82      8.44 o 
   1  21   9        0.71        0.73      1.47 o 
   2  21   9       75.13       73.31      4.51 o 
  -4  22   9      108.00       93.79      4.43 o 
  -3  22   9       38.91       32.64      2.78 o 
  -2  22   9      126.91      114.57      3.80 o 
  -1  22   9      195.18      190.46      5.49 o 
   0  22   9        4.71        8.01      2.10 o 
   1  22   9       56.23       64.84      3.99 o 
 -10   0  10      152.84      130.42      8.36 o 
  -8   0  10       18.91       13.84      2.88 o 
  -6   0  10     4323.17     4353.92     89.88 o 
  -4   0  10     2522.52     2532.38     33.83 o 
  -2   0  10     1401.05     1489.63     25.20 o 
   0   0  10      184.00      212.15      8.17 o 
   2   0  10      301.12      239.12     13.84 o 
   4   0  10       10.77        9.62      3.31 o 
   6   0  10       57.73       56.58      6.52 o 
 -10   1  10        1.08        1.07      1.21 o 
  -9   1  10        6.38        6.13      1.98 o 
  -8   1  10       91.36       92.78      4.41 o 
  -7   1  10      248.40      216.50     12.76 o 
  -6   1  10      766.18      809.39     19.99 o 
  -5   1  10      248.74      267.28      8.63 o 
  -4   1  10      359.53      379.02      7.29 o 
  -3   1  10     1239.98     1266.46     17.50 o 
  -2   1  10      261.74      241.15      5.59 o 
  -1   1  10       14.47       14.03      1.46 o 
   0   1  10     2859.39     2839.16     32.02 o 
   1   1  10      365.06      323.05      7.21 o 
   2   1  10      321.00      290.95     10.79 o 
   3   1  10        1.84        7.05      2.26 o 
   4   1  10        0.07        0.60      1.54 o 
   5   1  10      290.16      298.92      9.91 o 
   6   1  10       35.02       28.80      5.44 o 
   7   1  10       35.84       40.61      2.11 o 
 -10   2  10        0.08        0.57      1.19 o 
  -9   2  10       11.53        9.26      2.43 o 
  -8   2  10     1063.64     1009.06     15.78 o 
  -7   2  10        1.36        0.98      2.03 o 
  -6   2  10      645.34      595.87     16.56 o 
  -5   2  10      579.20      569.69     15.86 o 
  -4   2  10      106.62       96.33      3.13 o 
  -3   2  10     2160.09     2149.76     26.66 o 
  -2   2  10      392.41      385.32      7.04 o 
  -1   2  10        0.37        0.07      1.09 o 
   0   2  10     2210.82     2190.71     19.35 o 
   1   2  10      795.12      718.41     10.67 o 
   2   2  10       67.30       64.10      5.15 o 
   3   2  10       10.16        4.10      2.00 o 
   4   2  10       92.45       91.24      5.19 o 
   5   2  10       60.42       57.84      5.08 o 
   6   2  10      456.51      471.67      9.91 o 
   7   2  10       16.34       17.18      1.80 o 
 -10   3  10      276.51      299.94      8.80 o 
  -9   3  10      257.32      254.35      9.43 o 
  -8   3  10       47.51       39.89      3.54 o 
  -7   3  10      271.26      246.05     13.22 o 
  -6   3  10      140.11      131.68      7.29 o 
  -5   3  10      790.32      799.54     19.26 o 
  -4   3  10       13.82        9.56      1.21 o 
  -3   3  10      120.37      111.73      3.58 o 
  -2   3  10     1298.74     1303.88     15.86 o 
  -1   3  10       33.59       27.28      2.28 o 
   0   3  10      781.72      789.66     10.19 o 
   1   3  10       41.26       32.44      2.26 o 
   2   3  10      121.32      134.29      6.45 o 
   3   3  10      114.97      122.28      6.55 o 
   4   3  10      512.15      489.13     24.72 o 
   5   3  10       18.97        9.18      2.16 o 
   6   3  10      411.56      448.78     12.28 o 
   7   3  10       99.21      110.40      3.43 o 
 -10   4  10       47.97       53.67      5.35 o 
  -9   4  10      260.01      260.07     12.30 o 
  -8   4  10      654.18      677.70     14.18 o 
  -7   4  10      108.50       87.91      5.99 o 
  -6   4  10      240.05      216.21      9.38 o 
  -5   4  10      107.24      107.49      5.29 o 
  -4   4  10      101.75      109.75      3.32 o 
  -3   4  10        1.79        1.16      0.95 o 
  -2   4  10     2224.29     2208.85     20.93 o 
  -1   4  10        3.90        3.08      1.09 o 
   0   4  10     2340.75     2320.17     22.24 o 
   1   4  10       20.47       17.47      1.94 o 
   2   4  10     1692.98     1579.05     31.56 o 
   3   4  10       66.97       53.71      5.30 o 
   4   4  10      785.04      804.04     25.20 o 
   5   4  10       67.92       49.08      5.38 o 
   6   4  10      376.45      385.74      8.96 o 
   7   4  10      114.62      107.54      3.71 o 
 -10   5  10       84.50       73.96      9.82 o 
  -9   5  10       64.81       68.83      4.20 o 
  -8   5  10       32.31       41.80      3.43 o 
  -7   5  10       94.98       79.08      5.54 o 
  -6   5  10       10.44        9.89      2.58 o 
  -5   5  10        2.50       -0.36      1.97 o 
  -4   5  10      208.72      214.35      6.03 o 
  -3   5  10     1225.93     1183.40     13.65 o 
  -2   5  10      507.40      496.94      8.33 o 
  -1   5  10      606.75      608.84      8.94 o 
   0   5  10      880.17      848.88     11.69 o 
   1   5  10      141.52      165.51      6.07 o 
   2   5  10      232.69      227.54      7.33 o 
   3   5  10      553.17      578.53     13.55 o 
   4   5  10     1040.06     1022.46     18.02 o 
   5   5  10      154.80      157.27      9.27 o 
   6   5  10        0.23        1.95      1.59 o 
   7   5  10        0.47        2.54      1.36 o 
 -10   6  10      139.77      124.09      7.30 o 
  -9   6  10      123.19      124.51      4.25 o 
  -8   6  10       82.92       76.29      4.33 o 
  -7   6  10      143.75      145.68      5.61 o 
  -6   6  10      322.26      319.09     16.77 o 
  -5   6  10      931.54      965.57     22.56 o 
  -4   6  10       60.88       69.86      4.58 o 
  -3   6  10       81.28       91.66      3.39 o 
  -2   6  10      144.72      142.88      4.29 o 
  -1   6  10        3.86        2.36      1.02 o 
   0   6  10     2145.50     2226.78     21.63 o 
   1   6  10     1013.03      999.37     16.08 o 
   2   6  10       25.06       20.23      3.10 o 
   3   6  10      339.94      321.37     10.11 o 
   4   6  10     1025.69     1080.39     18.54 o 
   5   6  10      280.50      285.52      7.95 o 
   6   6  10       10.68        6.29      1.13 o 
   7   6  10        3.02        7.69      1.78 o 
 -10   7  10      133.12      127.01     10.35 o 
  -9   7  10       13.79       13.07      2.18 o 
  -8   7  10       10.73        9.97      1.87 o 
  -7   7  10      175.18      157.99      5.74 o 
  -6   7  10       52.89       70.04      7.81 o 
  -5   7  10       47.12       55.53      6.09 o 
  -4   7  10     1401.46     1382.64     29.48 o 
  -3   7  10      105.99      109.67      4.00 o 
  -2   7  10      205.24      192.33      5.02 o 
  -1   7  10       95.18       81.88      3.32 o 
   0   7  10        1.27        3.35      1.37 o 
   1   7  10     1468.62     1422.88     19.91 o 
   2   7  10      116.08      102.52      4.81 o 
   3   7  10      487.81      469.33     10.47 o 
   4   7  10      198.09      198.28      5.45 o 
   5   7  10      160.53      159.01      4.77 o 
   6   7  10        0.60        0.52      0.69 o 
 -10   8  10      102.07       99.11      5.47 o 
  -9   8  10        2.35        5.87      2.58 o 
  -8   8  10        0.97        1.26      1.22 o 
  -7   8  10        4.21        3.22      1.34 o 
  -6   8  10       75.08       55.16      6.92 o 
  -5   8  10       26.46       28.11      3.72 o 
  -4   8  10        2.83        2.46      1.72 o 
  -3   8  10     1287.94     1240.01     16.69 o 
  -2   8  10      188.03      182.52      5.72 o 
  -1   8  10       22.15       20.39      2.37 o 
   0   8  10       68.60       61.60      3.26 o 
   1   8  10       18.72       15.71      2.03 o 
   2   8  10      151.95      151.21      5.70 o 
   3   8  10        0.79       -2.14      2.14 o 
   4   8  10        5.08        3.11      1.26 o 
   5   8  10       50.10       47.33      2.49 o 
   6   8  10      142.87      174.91      5.44 o 
  -9   9  10       99.45      108.74      7.75 o 
  -8   9  10        7.46       10.09      1.49 o 
  -7   9  10       29.65       38.05      3.29 o 
  -6   9  10      149.68      149.98      7.72 o 
  -5   9  10      140.69      151.20      6.19 o 
  -4   9  10      649.49      629.60     11.97 o 
  -3   9  10       47.79       47.78      4.26 o 
  -2   9  10      252.61      225.36      9.05 o 
  -1   9  10      757.38      709.74     17.35 o 
   0   9  10      247.66      235.34      8.66 o 
   1   9  10      818.32      812.51     12.71 o 
   2   9  10      198.04      213.82      6.62 o 
   3   9  10      980.92      995.04     17.03 o 
   4   9  10       45.62       52.08      3.15 o 
   5   9  10        9.74        8.65      1.71 o 
   6   9  10      164.35      156.21      6.30 o 
  -9  10  10      131.42      141.59      5.69 o 
  -8  10  10        2.23       -0.18      1.74 o 
  -7  10  10      154.05      150.73      8.14 o 
  -6  10  10        0.49        1.44      1.79 o 
  -5  10  10      277.17      302.54      8.82 o 
  -4  10  10      180.53      188.09      6.20 o 
  -3  10  10       45.98       47.77      6.22 o 
  -2  10  10     1982.45     1928.90     39.57 o 
  -1  10  10      479.39      470.35     13.76 o 
   0  10  10       83.61       85.87      5.22 o 
   1  10  10       49.78       57.58      4.53 o 
   2  10  10      237.99      242.53      9.31 o 
   3  10  10      242.60      258.78      9.45 o 
   4  10  10        3.12        1.39      2.03 o 
   5  10  10       24.89       25.91      2.22 o 
   6  10  10      144.92      155.29      5.80 o 
  -9  11  10       31.37       23.32      1.90 o 
  -8  11  10       57.26       50.06      4.36 o 
  -7  11  10       90.75       78.14      5.70 o 
  -6  11  10      415.70      379.66     14.84 o 
  -5  11  10      355.57      376.58      9.86 o 
  -4  11  10       28.69       29.05      2.54 o 
  -3  11  10      141.97      123.77      7.84 o 
  -2  11  10      313.52      285.00     13.37 o 
  -1  11  10      318.29      308.09     10.83 o 
   0  11  10      274.30      288.57     13.34 o 
   1  11  10      276.12      294.67      9.88 o 
   2  11  10       27.40       27.74      3.36 o 
   3  11  10      114.73      135.85      6.53 o 
   4  11  10      120.43      132.70      5.75 o 
   5  11  10        0.42        0.69      1.33 o 
   6  11  10       23.22       22.87      2.82 o 
  -9  12  10       31.39       44.85      4.33 o 
  -8  12  10        1.59        2.85      1.81 o 
  -7  12  10       36.33       32.83      3.60 o 
  -6  12  10      237.60      231.53     10.16 o 
  -5  12  10        0.17        4.29      1.69 o 
  -4  12  10       19.28       20.23      2.19 o 
  -3  12  10        1.62        5.04      1.47 o 
  -2  12  10      130.62      122.34     12.06 o 
  -1  12  10      106.77       92.94      7.60 o 
   0  12  10      476.50      486.05     14.23 o 
   1  12  10       76.87       70.86      4.76 o 
   2  12  10      607.74      615.77     14.32 o 
   3  12  10        2.09        3.37      1.61 o 
   4  12  10       51.10       58.35      3.62 o 
   5  12  10      492.50      543.81     11.17 o 
  -9  13  10        0.80        0.59      1.29 o 
  -8  13  10       34.43       30.18      5.88 o 
  -7  13  10        0.73       -3.04      3.39 o 
  -6  13  10      330.37      332.16     17.42 o 
  -5  13  10        5.90        4.30      1.52 o 
  -4  13  10       53.30       65.59      3.58 o 
  -3  13  10      137.27      123.55      4.82 o 
  -2  13  10       57.14       56.20      8.11 o 
  -1  13  10       14.07        4.89      3.68 o 
   0  13  10       70.45       71.86      5.28 o 
   1  13  10       24.86       25.14      3.46 o 
   2  13  10      226.24      224.23      7.98 o 
   3  13  10       17.07       20.48      4.28 o 
   4  13  10      132.46      137.85      4.95 o 
   5  13  10       32.47       41.12      4.64 o 
  -8  14  10       25.17       35.09      8.89 o 
  -7  14  10       16.21       18.57      3.11 o 
  -6  14  10       36.70       31.10      7.22 o 
  -5  14  10       22.36       21.73      2.16 o 
  -4  14  10        1.24        1.18      1.25 o 
  -3  14  10      423.37      484.43     10.13 o 
  -2  14  10      209.19      179.46     12.29 o 
  -1  14  10        1.92        4.75      3.77 o 
   0  14  10      134.16      135.56      8.99 o 
   1  14  10      319.73      357.02     11.45 o 
   2  14  10       14.92       13.46      2.94 o 
   3  14  10        0.57        1.79      1.59 o 
   4  14  10      447.62      446.88     13.57 o 
   5  14  10       33.20       37.25      5.88 o 
  -8  15  10       22.96       15.64      2.49 o 
  -7  15  10       32.64       28.34      3.35 o 
  -6  15  10      174.17      186.44     16.24 o 
  -5  15  10       23.71       26.61      2.82 o 
  -4  15  10       44.11       47.54      3.61 o 
  -3  15  10      308.84      314.86      8.82 o 
  -2  15  10      120.01       99.22      4.64 o 
  -1  15  10      253.64      258.66     16.60 o 
   0  15  10      225.65      214.64     15.71 o 
   1  15  10        7.12        9.32      2.36 o 
   2  15  10      404.76      444.25     11.81 o 
   3  15  10       22.02       16.11      2.88 o 
   4  15  10        0.80        1.65      1.84 o 
  -7  16  10       19.92       17.77      2.40 o 
  -6  16  10       19.25       25.65      3.26 o 
  -5  16  10        0.37        1.19      1.09 o 
  -4  16  10       15.33       13.51      2.11 o 
  -3  16  10      147.76      135.65      5.41 o 
  -2  16  10      246.36      236.94      6.94 o 
  -1  16  10      430.48      426.35     20.64 o 
   0  16  10       86.41       88.70      9.51 o 
   1  16  10       19.70       27.32      5.58 o 
   2  16  10       16.01       18.06      2.79 o 
   3  16  10        0.90        2.15      1.44 o 
   4  16  10        1.63        2.77      1.70 o 
  -7  17  10       12.38        8.68      1.58 o 
  -6  17  10        0.42        0.26      1.42 o 
  -5  17  10        9.83       11.07      1.45 o 
  -4  17  10       95.38      104.18      4.71 o 
  -3  17  10       25.39       23.04      2.10 o 
  -2  17  10      101.61       93.04      3.39 o 
  -1  17  10      259.99      292.39     10.11 o 
   0  17  10      333.17      338.89     17.43 o 
   1  17  10       42.12       35.19      5.91 o 
   2  17  10       13.29       18.02      3.89 o 
   3  17  10       24.47       24.85      4.14 o 
  -6  18  10       83.87       79.24      6.94 o 
  -5  18  10      154.50      149.49     10.93 o 
  -4  18  10      158.37      145.02      9.86 o 
  -3  18  10       50.78       40.39      2.84 o 
  -2  18  10       84.10       79.08      3.10 o 
  -1  18  10        5.97        7.56      1.60 o 
   0  18  10      133.83      148.20     10.19 o 
   1  18  10      118.15      129.14      9.44 o 
   2  18  10      102.58      101.51      7.92 o 
   3  18  10        5.18       10.27      2.29 o 
  -6  19  10       10.03        7.98      2.28 o 
  -5  19  10       50.13       44.95      5.27 o 
  -4  19  10      134.60      125.79      4.25 o 
  -3  19  10       26.91       23.78      2.03 o 
  -2  19  10      156.83      144.79      3.93 o 
  -1  19  10        4.75        3.59      1.38 o 
   0  19  10      313.09      328.32      9.17 o 
   1  19  10       35.14       40.69      3.02 o 
   2  19  10        5.63        3.66      1.20 o 
  -5  20  10      279.45      264.90     10.23 o 
  -4  20  10      237.64      231.69     10.61 o 
  -3  20  10       31.32       24.55      1.72 o 
  -2  20  10       48.70       52.32      2.90 o 
  -1  20  10       13.72       13.02      1.71 o 
   0  20  10      291.02      299.23      7.65 o 
   1  20  10       27.35       15.79      1.65 o 
  -3  21  10       18.42       21.02      2.21 o 
  -2  21  10      209.51      199.08      7.60 o 
  -1  21  10       43.76       44.37      3.53 o 
   0  21  10       33.08       30.72      2.79 o 
  -9   0  11      487.08      481.53     17.84 o 
  -7   0  11      323.02      343.13     16.97 o 
  -5   0  11     5163.38     4982.18     99.62 o 
  -3   0  11      585.33      610.42     31.31 o 
  -1   0  11       13.48       28.57      4.41 o 
   1   0  11     1679.06     1654.28     30.14 o 
   3   0  11        4.96        9.89      2.33 o 
   5   0  11      547.99      544.70     14.37 o 
 -10   1  11       29.32       33.49      2.57 o 
  -9   1  11        3.90        1.27      1.66 o 
  -8   1  11       21.52       14.35      1.92 o 
  -7   1  11       33.22       29.61      3.75 o 
  -6   1  11      227.44      238.06     10.00 o 
  -5   1  11      143.43      143.64     10.11 o 
  -4   1  11      267.53      257.61      7.46 o 
  -3   1  11       10.50       13.26      2.35 o 
  -2   1  11       52.50       40.26      3.15 o 
  -1   1  11      652.47      654.25     14.28 o 
   0   1  11        0.14        1.80      1.39 o 
   1   1  11      293.34      254.87      7.41 o 
   2   1  11     1287.76     1265.64     17.85 o 
   3   1  11       16.33       17.60      2.07 o 
   4   1  11       53.95       43.54      2.56 o 
   5   1  11       82.01       77.74      3.09 o 
   6   1  11        4.73        2.39      0.90 o 
 -10   2  11       12.42       15.05      3.52 o 
  -9   2  11       46.97       38.53      3.48 o 
  -8   2  11        3.60        1.72      1.21 o 
  -7   2  11      384.01      365.63     12.27 o 
  -6   2  11      171.22      183.70      8.62 o 
  -5   2  11        0.70        0.76      1.95 o 
  -4   2  11     2908.05     2881.55     32.60 o 
  -3   2  11      155.74      138.32      5.08 o 
  -2   2  11       17.52       19.63      2.47 o 
  -1   2  11     1392.47     1372.45     19.53 o 
   0   2  11      427.76      410.57     13.19 o 
   1   2  11      846.45      850.88     13.31 o 
   2   2  11        3.54        2.49      1.95 o 
   3   2  11       40.19       32.16      2.52 o 
   4   2  11       13.37        7.37      1.52 o 
   5   2  11      707.31      716.06     13.22 o 
   6   2  11      295.92      274.43      6.18 o 
 -10   3  11       57.06       54.27      7.06 o 
  -9   3  11       36.06       33.95      2.30 o 
  -8   3  11      100.66      107.43      5.03 o 
  -7   3  11      158.10      162.31     13.42 o 
  -6   3  11       19.32        8.44      2.18 o 
  -5   3  11      156.33      163.54      8.06 o 
  -4   3  11      155.28      139.58      5.88 o 
  -3   3  11      960.82     1010.22     14.98 o 
  -2   3  11      256.32      258.53      8.12 o 
  -1   3  11      537.22      511.72     10.93 o 
   0   3  11      859.07      786.54     14.31 o 
   1   3  11       13.70       14.48      1.98 o 
   2   3  11        4.70        0.58      1.32 o 
   3   3  11       70.65       63.53      3.75 o 
   4   3  11      451.29      466.42     15.11 o 
   5   3  11      432.26      438.52      8.81 o 
   6   3  11      331.09      339.77      6.88 o 
 -10   4  11       15.57       15.38      2.50 o 
  -9   4  11        0.29       -0.48      0.91 o 
  -8   4  11       67.89       68.41      3.99 o 
  -7   4  11       46.95       47.42      4.24 o 
  -6   4  11      312.09      314.39     11.13 o 
  -5   4  11        2.59        5.32      2.14 o 
  -4   4  11      112.36      108.57      4.74 o 
  -3   4  11      691.62      683.38     11.75 o 
  -2   4  11      669.98      660.11     13.48 o 
  -1   4  11     2625.43     2559.39     29.14 o 
   0   4  11       19.93       17.16      2.24 o 
   1   4  11      339.94      311.68      8.66 o 
   2   4  11      307.91      325.80      8.76 o 
   3   4  11       60.95       63.22      3.68 o 
   4   4  11      194.22      193.46      6.44 o 
   5   4  11       91.22      105.61      3.99 o 
   6   4  11       23.83       25.03      1.74 o 
 -10   5  11       45.32       43.59      3.82 o 
  -9   5  11      658.08      607.66     10.58 o 
  -8   5  11       96.03       78.94      4.19 o 
  -7   5  11      148.70      145.56      7.45 o 
  -6   5  11        3.18        6.65      2.41 o 
  -5   5  11      979.77      996.17     22.07 o 
  -4   5  11     1108.93     1135.30     23.62 o 
  -3   5  11      583.99      567.51     10.62 o 
  -2   5  11       66.84       46.54      2.93 o 
  -1   5  11      879.65      895.27     14.80 o 
   0   5  11       19.27       16.47      2.09 o 
   1   5  11      187.12      184.52      6.51 o 
   2   5  11      429.65      430.77     10.11 o 
   3   5  11       66.41       67.29      3.80 o 
   4   5  11      335.00      349.02      8.67 o 
   5   5  11      338.93      341.95      7.28 o 
   6   5  11        0.08       -0.21      0.54 o 
 -10   6  11       38.54       40.19      3.45 o 
  -9   6  11       44.96       49.94      2.73 o 
  -8   6  11      194.53      203.81      6.47 o 
  -7   6  11      634.61      642.16     11.84 o 
  -6   6  11       11.99       18.38      4.69 o 
  -5   6  11      468.39      450.36     13.86 o 
  -4   6  11      596.46      540.39     16.57 o 
  -3   6  11      430.59      465.26      9.47 o 
  -2   6  11        3.00        3.14      1.16 o 
  -1   6  11        8.87       10.56      2.18 o 
   0   6  11       10.39       10.56      1.60 o 
   1   6  11      389.76      395.86      9.63 o 
   2   6  11      120.48      129.64      5.34 o 
   3   6  11       16.84       19.04      2.13 o 
   4   6  11      144.42      154.01      4.87 o 
   5   6  11       64.61       76.57      3.19 o 
   6   6  11        1.82        4.25      1.90 o 
  -9   7  11      162.10      149.61      8.29 o 
  -8   7  11       16.56       16.82      1.97 o 
  -7   7  11        0.06        4.06      1.49 o 
  -6   7  11      455.72      419.09     18.92 o 
  -5   7  11      442.43      458.49     13.95 o 
  -4   7  11      179.42      152.57      6.78 o 
  -3   7  11      170.02      174.27      5.62 o 
  -2   7  11      486.77      491.72      8.98 o 
  -1   7  11     1339.50     1282.30     18.63 o 
   0   7  11       33.44       40.33      2.82 o 
   1   7  11      486.21      443.80      9.35 o 
   2   7  11      213.98      234.53      7.12 o 
   3   7  11      403.49      401.79      8.97 o 
   4   7  11        0.72       -1.31      1.31 o 
   5   7  11       17.96       27.58      1.70 o 
   6   7  11        4.67        2.19      1.29 o 
  -9   8  11      100.45      117.49      7.22 o 
  -8   8  11        1.29        0.32      1.07 o 
  -7   8  11        9.50        5.45      1.36 o 
  -6   8  11       66.79       69.87      7.56 o 
  -5   8  11       18.78       23.55      3.42 o 
  -4   8  11        7.98        3.11      2.33 o 
  -3   8  11        6.61       16.21      2.89 o 
  -2   8  11        4.42       11.91      1.71 o 
  -1   8  11      433.54      381.71      8.81 o 
   0   8  11      186.43      214.44      6.60 o 
   1   8  11        9.11       13.46      1.87 o 
   2   8  11       60.15       56.89      3.23 o 
   3   8  11      133.94      120.80      4.32 o 
   4   8  11       18.19       15.14      1.43 o 
   5   8  11      396.81      429.70      9.80 o 
  -9   9  11       60.70       64.70      3.52 o 
  -8   9  11       68.06       72.60      4.42 o 
  -7   9  11      277.49      232.96      6.02 o 
  -6   9  11       16.50       16.25      2.57 o 
  -5   9  11      202.94      250.68      9.92 o 
  -4   9  11        3.34        4.60      1.76 o 
  -3   9  11      661.13      757.24     22.76 o 
  -2   9  11      730.91      643.41     11.14 o 
  -1   9  11        3.84        3.66      1.28 o 
   0   9  11      394.74      405.30      8.97 o 
   1   9  11       17.34       17.10      1.82 o 
   2   9  11       72.26       72.36      3.39 o 
   3   9  11      518.04      485.52      8.57 o 
   4   9  11      118.23      128.78      5.36 o 
   5   9  11      155.16      167.78      5.46 o 
  -9  10  11       19.23       20.59      2.63 o 
  -8  10  11       63.80       59.36      4.19 o 
  -7  10  11       37.61       30.26      3.57 o 
  -6  10  11      128.60      116.67      7.35 o 
  -5  10  11      230.39      248.18      9.70 o 
  -4  10  11       61.73       51.07      3.95 o 
  -3  10  11      104.98      108.30      7.26 o 
  -2  10  11      508.72      573.94     15.09 o 
  -1  10  11      626.04      675.07     17.13 o 
   0  10  11       69.46       88.89      6.22 o 
   1  10  11       42.89       47.63      4.11 o 
   2  10  11       88.50       97.66      5.76 o 
   3  10  11      353.99      354.75     10.21 o 
   4  10  11       50.40       50.29      3.26 o 
   5  10  11      117.95      123.73      7.74 o 
  -9  11  11       63.13       57.30      4.15 o 
  -8  11  11      101.71      100.64      8.82 o 
  -7  11  11       57.36       70.53      4.94 o 
  -6  11  11      396.36      347.75     20.87 o 
  -5  11  11        1.71        3.72      1.95 o 
  -4  11  11      131.24      125.51      5.97 o 
  -3  11  11      332.45      362.62     10.46 o 
  -2  11  11      542.16      506.06     13.75 o 
  -1  11  11      229.11      181.83      8.42 o 
   0  11  11       96.83      115.90     10.44 o 
   1  11  11        2.77        1.74      1.97 o 
   2  11  11      131.66      147.31      6.72 o 
   3  11  11       44.61       39.27      3.31 o 
   4  11  11      143.61      143.12      5.00 o 
   5  11  11      251.86      280.25     11.01 o 
  -8  12  11       88.04       94.01      4.90 o 
  -7  12  11      129.74      119.61      5.95 o 
  -6  12  11      651.87      671.00     17.17 o 
  -5  12  11       30.36       36.03      3.71 o 
  -4  12  11       15.29        9.49      1.60 o 
  -3  12  11       29.93       27.48      3.06 o 
  -2  12  11       12.01       13.89      2.86 o 
  -1  12  11        5.27        4.51      3.54 o 
   0  12  11       13.26       13.34      2.64 o 
   1  12  11        9.92        9.16      2.34 o 
   2  12  11       75.26       80.71      5.52 o 
   3  12  11      327.24      331.18     10.14 o 
   4  12  11       49.60       57.24      3.21 o 
  -8  13  11      112.70      104.03     12.05 o 
  -7  13  11        1.10       -0.11      1.66 o 
  -6  13  11        0.11       -0.06      1.57 o 
  -5  13  11      410.10      392.47     15.70 o 
  -4  13  11        1.27        0.57      1.16 o 
  -3  13  11        4.46        3.50      1.58 o 
  -2  13  11       92.05       95.57      5.06 o 
  -1  13  11        3.68        1.04      3.57 o 
   0  13  11        3.26        4.20      1.75 o 
   1  13  11       49.65       48.26      4.25 o 
   2  13  11       59.67       65.80      4.70 o 
   3  13  11       10.60       13.51      2.16 o 
   4  13  11        9.34        5.90      1.51 o 
  -8  14  11        0.87        2.81      1.53 o 
  -7  14  11       84.19       93.32      5.52 o 
  -6  14  11      221.81      216.98     14.82 o 
  -5  14  11      309.43      317.16      8.42 o 
  -4  14  11      198.38      202.34      5.99 o 
  -3  14  11      237.36      246.74      7.70 o 
  -2  14  11        3.52        1.92      1.38 o 
  -1  14  11       31.80       22.31      5.47 o 
   0  14  11      272.95      282.22     11.24 o 
   1  14  11       21.76       16.52      2.49 o 
   2  14  11      141.31      141.52      6.28 o 
   3  14  11        5.90        3.27      1.95 o 
   4  14  11       49.13       39.27      4.04 o 
  -7  15  11        0.07       -0.56      1.55 o 
  -6  15  11        0.17        0.46      1.47 o 
  -5  15  11       77.58       73.08      8.30 o 
  -4  15  11       45.26       54.72      3.39 o 
  -3  15  11      481.81      512.36     14.34 o 
  -2  15  11       24.56       25.03      2.68 o 
  -1  15  11       26.37       22.54      2.87 o 
   0  15  11        3.32        3.68      2.93 o 
   1  15  11       11.95        6.31      2.58 o 
   2  15  11        3.51        1.44      1.45 o 
   3  15  11      121.67      134.33      5.90 o 
  -7  16  11        8.44        8.01      2.11 o 
  -6  16  11       40.49       32.62      2.87 o 
  -5  16  11        7.68        6.75      2.28 o 
  -4  16  11        3.76        1.57      2.14 o 
  -3  16  11       42.61       41.70      3.34 o 
  -2  16  11       54.60       56.90      4.43 o 
  -1  16  11      322.54      329.91      8.20 o 
   0  16  11        6.18        5.48      2.83 o 
   1  16  11       32.27       29.85      5.21 o 
   2  16  11        1.57       -0.81      2.06 o 
   3  16  11        1.51       -1.62      1.62 o 
  -6  17  11       50.23       44.41      5.00 o 
  -5  17  11      321.38      318.76     15.87 o 
  -4  17  11        4.29        8.95      2.16 o 
  -3  17  11       71.05       66.09      4.71 o 
  -2  17  11       19.96       19.35      2.31 o 
  -1  17  11        5.64        5.69      1.20 o 
   0  17  11      401.03      390.28      8.40 o 
   1  17  11        2.55        0.79      2.29 o 
   2  17  11       30.74       33.56      2.36 o 
  -5  18  11       15.15       28.36      4.29 o 
  -4  18  11      146.97      137.12      5.71 o 
  -3  18  11       18.67       19.50      2.98 o 
  -2  18  11       24.47       26.30      2.79 o 
  -1  18  11      465.90      454.46     11.15 o 
   0  18  11       15.23        8.89      1.19 o 
   1  18  11        8.16        9.35      1.12 o 
  -4  19  11      162.17      157.44      8.51 o 
  -3  19  11       11.69       10.99      2.67 o 
  -2  19  11      158.74      153.24      7.25 o 
  -1  19  11       43.04       33.77      3.41 o 
   0  19  11       29.20       19.61      2.47 o 
  -2  20  11        0.35        1.14      0.96 o 
  -1  20  11      216.15      201.53      7.01 o 
  -8   0  12        0.69        2.42      1.60 o 
  -6   0  12       27.67       37.28      5.54 o 
  -4   0  12      568.64      542.95     21.90 o 
  -2   0  12     1302.49     1330.56     52.17 o 
   0   0  12     1740.30     1723.42     46.11 o 
   2   0  12      123.32       92.68      5.99 o 
   4   0  12      921.97      959.60     20.12 o 
  -9   1  12        2.71        3.32      1.01 o 
  -8   1  12        5.34        2.84      1.14 o 
  -7   1  12        0.53        3.60      1.75 o 
  -6   1  12      116.25       99.79      6.12 o 
  -5   1  12      157.06      173.08     12.44 o 
  -4   1  12       38.89       41.76      4.24 o 
  -3   1  12      147.76      147.06      5.66 o 
  -2   1  12       20.40       24.89      3.29 o 
  -1   1  12      581.87      555.87     11.51 o 
   0   1  12       13.91       14.73      3.46 o 
   1   1  12       89.62       93.04      5.14 o 
   2   1  12       34.86       40.16      3.09 o 
   3   1  12      453.31      480.86     10.87 o 
   4   1  12      184.61      207.04      6.71 o 
   5   1  12      505.38      535.67     11.22 o 
  -9   2  12       13.74       14.24      1.59 o 
  -8   2  12       14.27       17.20      2.08 o 
  -7   2  12        0.04       -0.69      1.65 o 
  -6   2  12       12.20       10.69      2.54 o 
  -5   2  12      435.00      424.76     13.18 o 
  -4   2  12       24.33       19.44      2.90 o 
  -3   2  12      596.34      620.90     11.48 o 
  -2   2  12      511.22      492.36     14.49 o 
  -1   2  12       68.67       58.07      4.04 o 
   0   2  12       34.19       35.21      3.07 o 
   1   2  12      157.50      163.25      6.76 o 
   2   2  12      107.77       98.93      5.14 o 
   3   2  12       14.15       12.36      1.91 o 
   4   2  12       81.11       89.19      3.77 o 
   5   2  12      677.69      717.25     34.90 o 
  -9   3  12       18.48        7.35      1.09 o 
  -8   3  12        5.55        6.01      1.75 o 
  -7   3  12        0.34       -0.05      1.56 o 
  -6   3  12       19.61       18.12      3.00 o 
  -5   3  12      682.62      697.95     17.24 o 
  -4   3  12      880.41      887.37     20.21 o 
  -3   3  12      241.37      211.77      6.95 o 
  -2   3  12      192.79      176.89      6.87 o 
  -1   3  12       33.94       22.36      2.68 o 
   0   3  12      182.37      175.72      6.38 o 
   1   3  12      170.68      162.49      6.03 o 
   2   3  12       15.11       10.17      1.95 o 
   3   3  12      156.29      148.39      5.64 o 
   4   3  12        0.59       -0.06      1.11 o 
   5   3  12       50.87       51.49      2.89 o 
  -9   4  12      200.00      208.84      5.82 o 
  -8   4  12        8.35       11.86      1.79 o 
  -7   4  12      634.20      635.90     14.95 o 
  -6   4  12      276.70      266.96      9.60 o 
  -5   4  12      157.13      172.82      7.81 o 
  -4   4  12      257.92      220.07     18.47 o 
  -3   4  12      119.63      108.99      5.32 o 
  -2   4  12      588.99      603.63     13.09 o 
  -1   4  12      215.39      212.95      7.55 o 
   0   4  12      534.47      515.46     11.12 o 
   1   4  12       46.94       39.92      3.17 o 
   2   4  12       81.78       89.00      4.25 o 
   3   4  12      235.41      257.92      7.42 o 
   4   4  12       10.10        8.88      1.43 o 
   5   4  12       53.40       50.78      2.41 o 
  -9   5  12       11.05       10.56      1.16 o 
  -8   5  12        2.37        2.68      1.23 o 
  -7   5  12      103.94      101.70      4.72 o 
  -6   5  12      578.97      577.21     22.13 o 
  -5   5  12       88.72      111.11      9.65 o 
  -4   5  12      509.17      543.33     14.79 o 
  -3   5  12      457.21      463.71     11.21 o 
  -2   5  12      877.38      916.57     16.47 o 
  -1   5  12      361.20      316.27      8.37 o 
   0   5  12        0.27        4.25      1.49 o 
   1   5  12       69.50       64.46      3.57 o 
   2   5  12        0.49       -0.63      1.25 o 
   3   5  12       25.23       22.72      2.31 o 
   4   5  12       54.32       69.07      2.97 o 
   5   5  12        5.21        4.88      1.16 o 
  -9   6  12      104.15      105.16      5.52 o 
  -8   6  12      157.22      149.32      4.87 o 
  -7   6  12        1.47        0.76      1.30 o 
  -6   6  12      567.64      544.35     21.13 o 
  -5   6  12       19.23       21.03      4.50 o 
  -4   6  12      182.17      186.09      8.27 o 
  -3   6  12      783.17      775.30     13.69 o 
  -2   6  12       14.30        7.41      2.13 o 
  -1   6  12      510.38      534.56     10.96 o 
   0   6  12      721.07      717.41     13.03 o 
   1   6  12       14.01       16.34      2.17 o 
   2   6  12      110.87      114.36      4.37 o 
   3   6  12        8.70        3.73      1.08 o 
   4   6  12        3.32        1.71      0.83 o 
   5   6  12      252.87      262.00     10.50 o 
  -9   7  12       28.58       29.44      2.94 o 
  -8   7  12       13.38       14.25      1.52 o 
  -7   7  12       63.36       59.41      3.01 o 
  -6   7  12       19.71       16.53      3.99 o 
  -5   7  12        1.73       -0.42      2.65 o 
  -4   7  12        0.64       84.15     75.04 o 
  -3   7  12      364.02      390.85     35.95 o 
  -2   7  12       20.53       27.00      2.41 o 
  -1   7  12      703.66      612.83     11.59 o 
   0   7  12       18.65       13.41      2.05 o 
   1   7  12       49.87       37.48      2.84 o 
   2   7  12        8.97       10.73      1.58 o 
   3   7  12        1.07        0.68      2.06 o 
   4   7  12       14.89       11.75      1.17 o 
  -9   8  12      293.13      235.47      8.50 o 
  -8   8  12       52.67       48.22      2.35 o 
  -7   8  12       70.92       76.45      3.20 o 
  -6   8  12        5.13        5.02      3.54 o 
  -5   8  12       33.75       40.50      5.73 o 
  -4   8  12      188.58      195.15      8.42 o 
  -3   8  12     1003.64      977.87     18.83 o 
  -2   8  12      304.31      342.26      7.69 o 
  -1   8  12        2.81        2.90      1.17 o 
   0   8  12        2.67        1.29      1.43 o 
   1   8  12      559.32      577.27     10.77 o 
   2   8  12       70.10       72.06      3.40 o 
   3   8  12        0.42        3.02      0.92 o 
   4   8  12        9.92       11.46      2.17 o 
  -8   9  12      173.09      176.37      9.16 o 
  -7   9  12      676.63      669.38     15.86 o 
  -6   9  12        3.34        5.50      1.19 o 
  -5   9  12       19.03       13.31      2.45 o 
  -4   9  12      344.99      355.40     11.51 o 
  -3   9  12        0.94       -1.68      2.07 o 
  -2   9  12        8.27       10.31      2.31 o 
  -1   9  12       30.73       34.01      2.39 o 
   0   9  12       46.73       39.06      2.30 o 
   1   9  12       15.31       11.08      1.57 o 
   2   9  12      122.05      110.59      3.93 o 
   3   9  12       60.32       74.43      4.70 o 
   4   9  12      364.91      391.15     10.87 o 
  -8  10  12       11.12       12.12      2.71 o 
  -7  10  12      265.79      232.16      8.29 o 
  -6  10  12       71.01       63.99      4.99 o 
  -5  10  12      285.80      268.13      9.42 o 
  -4  10  12       35.09       50.37      4.23 o 
  -3  10  12      671.85      681.60     14.49 o 
  -2  10  12        7.26        4.68      2.29 o 
  -1  10  12       11.44        9.40      2.09 o 
   0  10  12        0.40        3.03      1.38 o 
   1  10  12      175.46      193.91      8.92 o 
   2  10  12       70.80       77.28      5.33 o 
   3  10  12      312.42      319.20      9.35 o 
   4  10  12       29.10       32.84      5.42 o 
  -8  11  12       10.21       10.55      2.26 o 
  -7  11  12        9.66        8.30      1.85 o 
  -6  11  12      199.54      208.18     20.23 o 
  -5  11  12        9.36       10.85      2.17 o 
  -4  11  12      250.48      262.66      9.33 o 
  -3  11  12       99.37       97.02      5.04 o 
  -2  11  12      789.20      819.66     20.04 o 
  -1  11  12       45.74       45.93      3.87 o 
   0  11  12        0.25        0.32      1.22 o 
   1  11  12       29.55       21.80      3.21 o 
   2  11  12      381.09      417.97     11.94 o 
   3  11  12       19.11       19.27      2.34 o 
   4  11  12      197.45      177.25      8.55 o 
  -8  12  12       23.54       16.79      2.31 o 
  -7  12  12      263.05      234.18      8.51 o 
  -6  12  12       24.89       28.57      3.11 o 
  -5  12  12      293.33      262.24     16.55 o 
  -4  12  12       89.74       90.86      5.23 o 
  -3  12  12      259.31      255.03      7.92 o 
  -2  12  12      183.86      169.56      6.43 o 
  -1  12  12      565.08      568.42     15.69 o 
   0  12  12       25.05       26.12      2.43 o 
   1  12  12        1.42        0.75      1.18 o 
   2  12  12       50.22       57.13      4.16 o 
   3  12  12        7.28        5.54      1.26 o 
  -7  13  12      139.09      153.19      5.86 o 
  -6  13  12        0.16        2.66      2.12 o 
  -5  13  12        4.94        3.34      1.86 o 
  -4  13  12      972.62     1011.32     23.47 o 
  -3  13  12        3.16        3.68      1.43 o 
  -2  13  12      126.00      145.75      5.71 o 
  -1  13  12        1.40        1.26      1.54 o 
   0  13  12       49.31       39.20      3.65 o 
   1  13  12       20.32       19.53      2.07 o 
   2  13  12      108.57      107.64      9.99 o 
   3  13  12        2.19       -1.09      1.09 o 
  -7  14  12      139.64      129.90      6.09 o 
  -6  14  12       56.99       69.73      4.26 o 
  -5  14  12      443.19      413.61     10.74 o 
  -4  14  12       49.26       45.91      4.56 o 
  -3  14  12      187.56      173.57      5.77 o 
  -2  14  12        2.02        0.70      1.20 o 
  -1  14  12      464.14      480.53     10.16 o 
   0  14  12       11.42        9.30      1.96 o 
   1  14  12      170.02      179.64      6.59 o 
   2  14  12       13.31        8.38      2.72 o 
  -6  15  12        3.53        4.13      1.18 o 
  -5  15  12       93.14       88.28      4.66 o 
  -4  15  12      364.34      370.56     17.99 o 
  -3  15  12      147.31      145.84      8.68 o 
  -2  15  12       92.31       85.73      3.67 o 
  -1  15  12        0.52        0.95      0.86 o 
   0  15  12      219.04      188.78      6.15 o 
   1  15  12        9.47        6.94      1.40 o 
   2  15  12      107.02      111.83      7.63 o 
  -6  16  12       31.52       30.04      3.72 o 
  -5  16  12       65.86       61.44      6.65 o 
  -4  16  12       47.72       50.90      3.65 o 
  -3  16  12       36.89       33.86      3.19 o 
  -2  16  12      237.85      210.21      6.49 o 
  -1  16  12       92.33       95.95      4.18 o 
   0  16  12        7.58        9.04      1.58 o 
   1  16  12        0.74        1.10      1.90 o 
  -5  17  12       25.75       34.76      4.11 o 
  -4  17  12      216.88      246.86     12.62 o 
  -3  17  12       49.39       45.32      7.16 o 
  -2  17  12      241.16      245.88      7.52 o 
  -1  17  12       54.26       59.50      3.36 o 
   0  17  12      219.74      202.30     14.19 o 
  -3  18  12      145.58      133.54      5.71 o 
  -2  18  12       19.78       18.38      2.21 o 
  -1  18  12        1.10        0.61      0.93 o 
  -9   0  13        3.38        3.75      1.35 o 
  -7   0  13      625.29      655.34     20.70 o 
  -5   0  13        2.99        3.18      2.41 o 
  -3   0  13      327.98      382.63     12.46 o 
  -1   0  13       29.85       30.28      3.92 o 
   1   0  13     1028.69     1016.41     23.57 o 
   3   0  13       11.53       13.49      2.41 o 
  -9   1  13        0.89        1.35      0.71 o 
  -8   1  13       64.01       42.99      3.25 o 
  -7   1  13       20.21       24.47      5.31 o 
  -6   1  13      309.41      289.43      9.63 o 
  -5   1  13        0.37        4.02      2.38 o 
  -4   1  13       61.50       66.20      4.81 o 
  -3   1  13      224.46      201.03      6.22 o 
  -2   1  13     1257.42     1232.36     22.66 o 
  -1   1  13        9.38        5.05      1.50 o 
   0   1  13      157.72      163.64      6.12 o 
   1   1  13      168.14      200.46      6.72 o 
   2   1  13        2.11        4.17      1.61 o 
   3   1  13       33.71       30.31      2.59 o 
   4   1  13      455.85      450.24      8.49 o 
  -9   2  13       67.60       65.81      2.46 o 
  -8   2  13        4.39       10.63      1.53 o 
  -7   2  13        9.20        7.85      1.46 o 
  -6   2  13        0.08        1.20      3.95 o 
  -5   2  13      195.60      183.71      7.80 o 
  -4   2  13      139.68      145.12      7.06 o 
  -3   2  13       96.91      111.97      4.57 o 
  -2   2  13       54.37       49.85      3.24 o 
  -1   2  13      373.57      378.46     10.33 o 
   0   2  13      653.01      592.44     11.15 o 
   1   2  13       89.00       91.69      4.52 o 
   2   2  13        3.04        1.70      1.35 o 
   3   2  13      101.31      111.38      5.28 o 
   4   2  13       15.49       14.06      1.34 o 
  -9   3  13      113.64      109.37      3.07 o 
  -8   3  13      568.62      546.91      9.75 o 
  -7   3  13       21.62       16.50      1.62 o 
  -6   3  13       24.95       24.02      2.80 o 
  -5   3  13       31.30       27.27      3.26 o 
  -4   3  13       29.24       22.79      2.90 o 
  -3   3  13      172.83      160.60      5.76 o 
  -2   3  13       20.50       27.04      2.28 o 
  -1   3  13        0.17        1.78      1.62 o 
   0   3  13      669.29      685.85     13.50 o 
   1   3  13      172.28      170.73      6.00 o 
   2   3  13       29.35       29.33      2.46 o 
   3   3  13      176.99      215.46      5.85 o 
   4   3  13      105.34      101.29      3.45 o 
  -9   4  13       24.82       27.16      2.77 o 
  -8   4  13       85.21       96.30      3.62 o 
  -7   4  13      244.67      246.00      6.77 o 
  -6   4  13        3.61        3.64      2.81 o 
  -5   4  13       26.61       31.70      5.22 o 
  -4   4  13      133.90      122.67      9.66 o 
  -3   4  13       98.90       95.32      8.72 o 
  -2   4  13      230.53      229.20      8.22 o 
  -1   4  13      266.47      288.23      8.47 o 
   0   4  13        8.63        8.40      1.86 o 
   1   4  13      105.91      109.60      4.81 o 
   2   4  13       31.49       34.47      2.51 o 
   3   4  13      144.00      144.63      4.43 o 
   4   4  13       29.25       28.49      1.91 o 
  -8   5  13      364.92      364.61      7.10 o 
  -7   5  13        3.67        4.92      1.35 o 
  -6   5  13       20.39       27.59      4.68 o 
  -5   5  13        1.61        9.84      3.54 o 
  -4   5  13       50.89       55.51      6.56 o 
  -3   5  13      589.55      604.77     22.79 o 
  -2   5  13      125.95      121.36      5.44 o 
  -1   5  13      141.75      143.10      5.81 o 
   0   5  13      577.85      569.35     11.85 o 
   1   5  13       81.58       87.04      4.23 o 
   2   5  13      192.49      186.82      6.29 o 
   3   5  13        0.12        0.36      1.18 o 
   4   5  13      449.44      527.96     17.19 o 
  -8   6  13        0.32       -0.24      0.78 o 
  -7   6  13       37.12       37.05      2.41 o 
  -6   6  13       17.52       17.28      3.32 o 
  -5   6  13       28.79       27.10      4.79 o 
  -4   6  13      469.63      494.82     19.97 o 
  -3   6  13      260.17      272.13     11.72 o 
  -2   6  13      527.66      550.45     11.67 o 
  -1   6  13        1.81       -0.89      1.30 o 
   0   6  13       81.43       92.51      4.45 o 
   1   6  13       97.09       83.88      3.76 o 
   2   6  13        2.56        1.01      0.88 o 
   3   6  13       13.31       15.82      2.07 o 
   4   6  13      277.45      286.19     11.16 o 
  -8   7  13      120.79      139.18      7.00 o 
  -7   7  13       75.87       65.74      2.95 o 
  -6   7  13      260.45      244.20     19.08 o 
  -5   7  13       56.82       71.68      7.12 o 
  -4   7  13      179.85      195.07     11.91 o 
  -3   7  13      171.23      168.89      6.42 o 
  -2   7  13       34.03       30.09      2.65 o 
  -1   7  13        0.55       -1.07      1.17 o 
   0   7  13      147.96      137.60      5.23 o 
   1   7  13      144.18      138.84      4.62 o 
   2   7  13        4.18        6.82      1.15 o 
   3   7  13       29.72       23.08      1.58 o 
  -8   8  13       82.54       89.19      5.30 o 
  -7   8  13        5.44        5.02      0.88 o 
  -6   8  13     1188.39     1140.60     14.63 o 
  -5   8  13      102.45      103.22      8.03 o 
  -4   8  13      295.09      307.87     14.71 o 
  -3   8  13      153.54      150.93      5.97 o 
  -2   8  13        0.95       -0.88      3.89 o 
  -1   8  13       50.69       47.39      3.12 o 
   0   8  13       53.09       53.69      3.11 o 
   1   8  13      353.39      355.59      7.74 o 
   2   8  13      257.98      278.82     12.32 o 
   3   8  13       54.41       54.19      5.89 o 
  -8   9  13       66.80       61.33      4.08 o 
  -7   9  13        4.69        1.13      2.35 o 
  -6   9  13        3.81        8.58      4.02 o 
  -5   9  13      372.14      364.52     14.96 o 
  -4   9  13       49.91       45.03      5.60 o 
  -3   9  13      401.57      440.20     10.45 o 
  -2   9  13      240.65      244.45     24.77 o 
  -1   9  13      180.44      220.83     11.83 o 
   0   9  13       57.93       51.69      4.09 o 
   1   9  13       47.32       42.77      5.01 o 
   2   9  13      303.66      315.76     11.31 o 
   3   9  13       44.74       53.93      5.38 o 
  -7  10  13      503.65      495.92     14.02 o 
  -6  10  13       30.92       39.87      6.51 o 
  -5  10  13     1060.77     1153.33     29.35 o 
  -4  10  13      189.54      194.75      7.18 o 
  -3  10  13       85.09       88.50      4.39 o 
  -2  10  13      653.24      650.85     12.78 o 
  -1  10  13       67.74       72.14      5.93 o 
   0  10  13      174.56      167.86      9.79 o 
   1  10  13      588.95      641.37     18.68 o 
   2  10  13      261.41      310.49     10.70 o 
  -7  11  13       84.27       96.19      5.61 o 
  -6  11  13      295.31      268.14     11.54 o 
  -5  11  13      263.63      270.32      9.44 o 
  -4  11  13        2.91        2.31      1.94 o 
  -3  11  13      383.91      419.62     10.76 o 
  -2  11  13      273.82      310.83      8.06 o 
  -1  11  13       29.06       32.78      3.02 o 
   0  11  13       69.96       87.21     10.04 o 
   1  11  13        0.01        0.27      3.20 o 
   2  11  13       21.85       17.44      3.75 o 
  -6  12  13       12.04       16.03      1.83 o 
  -5  12  13      331.17      327.87      9.76 o 
  -4  12  13      118.45      111.34      6.99 o 
  -3  12  13        2.34        1.81      1.71 o 
  -2  12  13       14.02       10.02      1.90 o 
  -1  12  13        8.00        2.68      1.24 o 
   0  12  13      105.81      125.76     11.22 o 
   1  12  13       15.38       15.17      3.31 o 
   2  12  13       74.02       85.66      6.54 o 
  -6  13  13       12.17       15.65      2.02 o 
  -5  13  13        3.38        3.72      1.23 o 
  -4  13  13      517.83      483.77     12.15 o 
  -3  13  13      171.37      185.90      6.04 o 
  -2  13  13       38.48       44.40      2.67 o 
  -1  13  13       77.29       74.58      3.38 o 
   0  13  13        6.05        4.93      1.56 o 
   1  13  13      164.03      148.91     20.35 o 
  -5  14  13      202.49      197.91     11.81 o 
  -4  14  13        3.29        7.45      3.40 o 
  -3  14  13        2.77        3.98      1.22 o 
  -2  14  13        8.32        7.49      1.33 o 
  -1  14  13        0.06        0.18      0.74 o 
   0  14  13      292.07      353.82     16.22 o 
   1  14  13       39.44       45.75      4.97 o 
  -4  15  13       37.44       34.47      5.45 o 
  -3  15  13      159.05      151.00      9.91 o 
  -2  15  13      122.71      135.79      9.16 o 
  -1  15  13      262.63      330.24     14.65 o 
   0  15  13       60.57       75.26      6.31 o 
  -8   0  14      260.83      272.30      9.38 o 
  -6   0  14      572.26      510.48     16.40 o 
  -4   0  14       51.33       58.93      5.71 o 
  -2   0  14       15.25       18.54      2.64 o 
   0   0  14      850.31      809.37     18.75 o 
   2   0  14      591.40      613.31     13.90 o 
  -8   1  14        8.21        8.50      1.22 o 
  -7   1  14       54.42       42.05      2.73 o 
  -6   1  14      171.53      136.86      5.49 o 
  -5   1  14       21.94       22.52      2.48 o 
  -4   1  14        4.25        2.59      1.39 o 
  -3   1  14      568.81      618.35     14.24 o 
  -2   1  14       16.32       14.36      1.72 o 
  -1   1  14      220.06      214.21      5.92 o 
   0   1  14       10.62       10.79      1.96 o 
   1   1  14      334.09      349.78      7.73 o 
   2   1  14       30.14       35.19      2.81 o 
   3   1  14       22.53       26.74      1.87 o 
  -8   2  14      190.13      181.23      5.07 o 
  -7   2  14       70.55       81.30      3.31 o 
  -6   2  14      339.50      349.67      8.97 o 
  -5   2  14        0.37        0.72      1.21 o 
  -4   2  14       97.28       98.93      5.03 o 
  -3   2  14        7.50        8.33      1.87 o 
  -2   2  14        8.61       11.25      1.48 o 
  -1   2  14       31.70       35.30      2.43 o 
   0   2  14      245.93      239.39      7.45 o 
   1   2  14        5.87        2.16      1.49 o 
   2   2  14       33.03       28.36      2.31 o 
   3   2  14       40.09       34.21      2.01 o 
  -8   3  14      239.38      198.80      5.08 o 
  -7   3  14      196.50      179.57      4.88 o 
  -6   3  14       13.84       15.16      3.22 o 
  -5   3  14       37.25       29.85      4.28 o 
  -4   3  14       30.38       43.29      5.21 o 
  -3   3  14       64.33       67.23      6.51 o 
  -2   3  14        9.56        8.11      1.69 o 
  -1   3  14      505.87      510.08     11.56 o 
   0   3  14       28.07       28.95      2.68 o 
   1   3  14      149.12      139.34      5.19 o 
   2   3  14        0.01        2.38      1.16 o 
  -7   4  14        5.05        3.53      1.14 o 
  -6   4  14      192.95      212.00     10.28 o 
  -5   4  14      131.49      141.10      8.88 o 
  -4   4  14        0.97        3.30      2.37 o 
  -3   4  14      185.16      194.47     11.05 o 
  -2   4  14      661.69      685.43     12.86 o 
  -1   4  14        4.91        3.11      1.35 o 
   0   4  14        7.22        7.89      1.61 o 
   1   4  14       11.46       13.72      1.71 o 
   2   4  14       83.84       97.08      3.65 o 
  -7   5  14      102.42       98.14      3.22 o 
  -6   5  14       17.53       17.60      3.22 o 
  -5   5  14       39.76       40.71      4.71 o 
  -4   5  14       15.41       13.74      3.37 o 
  -3   5  14       28.07       34.55      4.81 o 
  -2   5  14       24.26       27.76      4.21 o 
  -1   5  14      734.35      748.95     14.05 o 
   0   5  14       43.19       25.31      2.24 o 
   1   5  14        1.60       -1.04      1.04 o 
   2   5  14       39.80       42.46      2.27 o 
  -7   6  14        0.16        2.54      0.71 o 
  -6   6  14       33.54       29.59      2.03 o 
  -5   6  14      148.62      166.57      9.35 o 
  -4   6  14        5.76        6.13      2.37 o 
  -3   6  14      456.69      480.10     17.84 o 
  -2   6  14      190.79      187.87     10.57 o 
  -1   6  14      330.47      341.95      7.93 o 
   0   6  14      279.10      299.62     12.25 o 
   1   6  14       74.61       61.13      3.02 o 
   2   6  14      392.27      452.94     18.47 o 
  -7   7  14        8.62        6.78      1.71 o 
  -6   7  14       14.08       14.76      1.69 o 
  -5   7  14      126.64      126.71      7.91 o 
  -4   7  14        0.94        1.30      1.97 o 
  -3   7  14       39.40       43.50      5.07 o 
  -2   7  14        3.81        2.51      2.21 o 
  -1   7  14       39.30       34.01      7.24 o 
   0   7  14       19.78       19.47      1.79 o 
   1   7  14       20.92       23.39      1.81 o 
   2   7  14        0.26        2.99      2.26 o 
  -7   8  14       10.87        9.63      1.73 o 
  -6   8  14      202.64      188.53     18.85 o 
  -5   8  14      373.47      389.20     14.02 o 
  -4   8  14       30.98       32.58      4.28 o 
  -3   8  14      424.26      426.50     15.78 o 
  -2   8  14      124.27      129.85      8.27 o 
  -1   8  14       34.15       39.98      7.10 o 
   0   8  14        1.00        2.36      3.97 o 
   1   8  14       94.35      108.18      6.25 o 
  -6   9  14       90.59      103.88      5.71 o 
  -5   9  14        9.05        9.36      3.01 o 
  -4   9  14       44.39       38.77      4.27 o 
  -3   9  14       81.33       75.27      6.08 o 
  -2   9  14      656.50      661.98     19.91 o 
  -1   9  14       41.56       51.67      4.14 o 
   0   9  14       18.44       11.47      3.84 o 
   1   9  14       16.47       18.34      3.55 o 
  -6  10  14       63.90       62.65      3.90 o 
  -5  10  14      199.02      214.45      7.28 o 
  -4  10  14       97.24       96.68      6.20 o 
  -3  10  14       88.83       91.96      6.28 o 
  -2  10  14       32.39       27.16      3.63 o 
  -1  10  14       57.00       58.36      7.44 o 
   0  10  14       73.12       81.84     12.48 o 
   1  10  14       11.69        9.36      1.77 o 
  -5  11  14        1.22       -0.91      1.14 o 
  -4  11  14       65.89       61.34      3.93 o 
  -3  11  14      158.34      152.15      7.52 o 
  -2  11  14      560.17      570.86     16.34 o 
  -1  11  14       30.01       30.42      3.30 o 
   0  11  14      160.58      160.05     19.47 o 
  -4  12  14        4.83        8.06      3.64 o 
  -3  12  14       57.68       52.91      3.78 o 
  -2  12  14        4.68        5.44      1.64 o 
  -1  12  14       57.81       65.46      4.06 o 
  -4  13  14       83.62      107.34      8.22 o 
  -3  13  14        5.14       10.04      3.33 o 
  -2  13  14       46.19       51.44      6.44 o 
  -5   0  15      432.18      390.76     11.76 o 
  -3   0  15        3.42        4.37      1.90 o 
  -1   0  15      149.25      145.13      6.42 o 
   1   0  15      389.69      384.32     11.50 o 
  -6   1  15        6.00        4.20      0.90 o 
  -5   1  15       52.74       48.09      5.99 o 
  -4   1  15       56.64       57.22      2.99 o 
  -3   1  15       39.12       47.40      2.80 o 
  -2   1  15      293.11      351.96     12.01 o 
  -1   1  15        1.90        1.15      1.06 o 
   0   1  15      465.61      473.01     10.10 o 
   1   1  15        0.42        1.76      1.13 o 
  -6   2  15      170.57      155.99      3.99 o 
  -5   2  15       48.41       45.32      3.93 o 
  -4   2  15        8.58       10.94      2.31 o 
  -3   2  15       66.30       73.29      5.39 o 
  -2   2  15       18.47       14.49      2.52 o 
  -1   2  15       36.95       26.68      3.08 o 
   0   2  15        0.01        0.69      0.72 o 
   1   2  15       31.63       36.41      2.18 o 
  -6   3  15       67.83       63.29      2.43 o 
  -5   3  15        0.21        1.59      1.37 o 
  -4   3  15      142.38      133.40      7.30 o 
  -3   3  15        5.58        4.40      1.77 o 
  -2   3  15      151.47      157.43      7.94 o 
  -1   3  15        3.16        1.88      1.30 o 
   0   3  15        0.98        0.71      0.68 o 
  -6   4  15        3.94        2.30      0.80 o 
  -5   4  15       62.17       71.06      4.95 o 
  -4   4  15       79.06       74.67      5.42 o 
  -3   4  15        9.52        8.59      2.19 o 
  -2   4  15      233.46      242.95     10.13 o 
  -1   4  15        4.57        7.42      1.93 o 
   0   4  15       81.50       60.96      4.14 o 
  -6   5  15        0.37        2.35      1.20 o 
  -5   5  15       20.36       18.98      2.71 o 
  -4   5  15      179.51      191.53      8.71 o 
  -3   5  15        7.17        9.83      2.32 o 
  -2   5  15       99.11      100.23      6.18 o 
  -1   5  15      366.34      356.54     11.96 o 
   0   5  15        0.50       -0.40      1.13 o 
  -5   6  15      259.44      253.39      9.33 o 
  -4   6  15      113.67      112.09      6.35 o 
  -3   6  15       75.79       64.09      4.93 o 
  -2   6  15        0.13        0.46      1.41 o 
  -1   6  15      286.47      311.41     10.80 o 
   0   6  15       42.39       35.27      3.01 o 
  -5   7  15       74.27       80.55      4.72 o 
  -4   7  15       27.57       22.03      2.83 o 
  -3   7  15        7.86        6.39      1.83 o 
  -2   7  15       76.43      100.97      5.90 o 
  -1   7  15      182.97      184.38      7.73 o 
   0   7  15        2.47        0.39      0.85 o 
  -5   8  15        5.33        4.42      1.29 o 
  -4   8  15       32.69       26.75      2.85 o 
  -3   8  15       78.48       77.64      4.92 o 
  -2   8  15      590.11      603.12     15.90 o 
  -1   8  15      263.30      277.01      9.17 o 
  -4   9  15        8.91        5.12      1.28 o 
  -3   9  15      265.22      271.15      8.98 o 
  -2   9  15       22.64       19.91      2.26 o 
                                                 
